# Supplementary material for: Transcriptional profile of isoproterenol-induced cardiomyopathy and comparison to exercise-induced cardiac hypertrophy and human cardiac failure
Source: BMC Physiol. 2009 Dec 9;9:23. doi: 10.1186/1472-6793-9-23 (PMC2799380; doi:10.1186/1472-6793-9-23)
Supplement: Additional file 1 — Supplementary Table 1 (Gene expression alterations in mice after ISO-treatment or exercise via swimming). The file provided is an Excel format that includes gene IDs, gene names and symbols, biological functions, fold-changes, statistical values. [file 1472-6793-9-23-S1.XLS]

## Sheet: Sheet1
UNIQID	NAME	Symbol	Name	WTvsSwim	p-value	adj. p-value	WTvsISO	p-value	adj. p-value	GO1	GO2	GO3	GO4	GO5
1451895_a_at	BC004738	Dhcr24	24-dehydrocholesterol reductase				-1.76	0.000151456	0.0033657
1426959_at	BF322712	Bdh1	3-hydroxybutyrate dehydrogenase, type 1				3.95	0.000178082	0.00344748	metabolic process	Molecular Function:	catalytic activity	3-hydroxybutyrate dehydrogenase activity	oxidoreductase activity
1452257_at	BF322712	Bdh1	3-hydroxybutyrate dehydrogenase, type 1				2.64	0.000242025	0.00370092	metabolic process	Molecular Function:	catalytic activity	3-hydroxybutyrate dehydrogenase activity	oxidoreductase activity
1436750_a_at	AV213379	Oxct1	3-oxoacid CoA transferase 1	1.76	0.00584467	0.0104957				succinyl-CoA metabolic process	metabolic process	ketone body metabolic process	cofactor metabolic process	tricarboxylic acid cycle intermediate metabolic process
1421989_s_at	BF786072	Papss2	3'-phosphoadenosine 5'-phosphosulfate synthase 2				1.85	0.000475833	0.00448285	sulfate assimilation	skeletal development	multicellular organismal development	system development	cellular metabolic process
1434510_at	BF780807	Papss2	3'-phosphoadenosine 5'-phosphosulfate synthase 2				1.78	0.0010413	0.00587513	sulfate assimilation	skeletal development	multicellular organismal development	system development	cellular metabolic process
1416501_at	NM_011062	Pdpk1	3-phosphoinositide dependent protein kinase-1	7.32	0.00148973	0.00534547				protein amino acid phosphorylation	hyperosmotic response	signal transduction	cellular metabolic process	post-translational protein modification
1460257_a_at	NM_026829	Mthfs	5, 10-methenyltetrahydrofolate synthetase	-2.23	0.000725435	0.00414404				metabolic process	Molecular Function:	magnesium ion binding	catalytic activity	folic acid binding
1453767_a_at	AK008226	Nt5m	5',3'-nucleotidase, mitochondrial	-1.94	0.000801791	0.00425901				carbohydrate metabolic process	nucleotide metabolic process	deoxyribonucleoside metabolic process	cellular metabolic process	macromolecule metabolic process
1450308_a_at	NM_011916	Xrn1	5'-3' exoribonuclease 1	2.43	0.00655162	0.0112603				telomere maintenance	RNA processing	meiosis	cell aging	aging
1422842_at	NM_011917	Xrn2	5'-3' exoribonuclease 2	3.21	9.44e-05	0.00255158				DNA catabolic process, exonucleolytic	DNA repair	DNA recombination	transcription	transcription termination
1419216_at	NM_009734	Azi1	5-azacytidine induced gene 1	-2.12	0.000800493	0.00425901				multicellular organismal development	spermatogenesis	cell differentiation	reproduction	sexual reproduction
1424882_a_at	BC011230	Nt5dc2	5'-nucleotidase domain containing 2	-1.88	0.00272559	0.00692703				5'-nucleotidase activity	hydrolase activity	hydrolase activity, acting on ester bonds	nucleotidase activity	catalytic activity
1451180_a_at	BC015307	Nt5c3l	5'-nucleotidase, cytosolic III-like	-1.85	0.000291267	0.00312069				hydrolase activity	catalytic activity
1424359_at	BC025120	Oplah	5-oxoprolinase (ATP-hydrolysing)	-2.81	0.00262872	0.00680199				catalytic activity	hydrolase activity	5-oxoprolinase (ATP-hydrolyzing) activity	hydrolase activity, acting on carbon-nitrogen (but not peptide) bonds	hydrolase activity, acting on carbon-nitrogen (but not peptide) bonds, in cyclic amides
1448619_at	NM_007856	Dhcr7	7-dehydrocholesterol reductase	-2.13	0.000208107	0.00285571				blood vessel development	steroid biosynthetic process	cholesterol biosynthetic process	lipid biosynthetic process	sterol biosynthetic process
1455270_at	AV222311	Adam11	a disintegrin and metallopeptidase domain 11	-2.13	0.00385072	0.0082307				proteolysis	integrin-mediated signaling pathway	cell surface receptor linked signal transduction	cellular metabolic process	cellular macromolecule metabolic process
1416080_at	NM_009614	Adam15	a disintegrin and metallopeptidase domain 15 (metargidin)	-2.13	0.000233785	0.00290152				proteolysis	integrin-mediated signaling pathway	cell surface receptor linked signal transduction	cellular metabolic process	cellular macromolecule metabolic process
1421858_at	C76813	Adam17	a disintegrin and metallopeptidase domain 17	-2.1	0.00155298	0.00547082				proteolysis	Notch signaling pathway	integrin-mediated signaling pathway	cell surface receptor linked signal transduction	cellular metabolic process
1418403_at	NM_009616	Adam19	a disintegrin and metallopeptidase domain 19 (meltrin beta)	-2.3	0.000602834	0.00384605				proteolysis	membrane protein ectodomain proteolysis	integrin-mediated signaling pathway	heart development	cellular metabolic process
1435293_at	BQ175321	Adam22	a disintegrin and metallopeptidase domain 22				1.96	0.00231376	0.00787889
1427502_at	BB667187	Adam4	a disintegrin and metallopeptidase domain 4	1.8	0.00056604	0.00372968				protein targeting	cytoplasm organization and biogenesis	intracellular signaling cascade	Rho protein signal transduction	regulation of endocytosis
1427139_at	BG064835	Adamts10	a disintegrin-like and metallopeptidase (reprolysin type) with thrombospondin type 1 motif, 10	-1.95	0.000635288	0.00389993				proteolysis	cellular protein metabolic process	cellular metabolic process	cellular macromolecule metabolic process	protein metabolic process
1452339_at	AL359935	Adamts7	a disintegrin-like and metallopeptidase (reprolysin type) with thrombospondin type 1 motif, 7	-2.43	0.00234786	0.00649427				proteolysis	cellular protein metabolic process	cellular metabolic process	cellular macromolecule metabolic process	protein metabolic process
1437082_at	BB246410	Akap9	A kinase (PRKA) anchor protein (yotiao) 9	4.87	0.000253254	0.00297674				electron transport	proteolysis	steroid biosynthetic process	cholesterol biosynthetic process	lipid biosynthetic process
1455151_at	C79026	Akap9	A kinase (PRKA) anchor protein (yotiao) 9	3.21	0.000345076	0.00325411				electron transport	proteolysis	steroid biosynthetic process	cholesterol biosynthetic process	lipid biosynthetic process
1418279_a_at	BG067335	Akap1	A kinase (PRKA) anchor protein 1	-1.86	5.77e-05	0.00235252	-2.09	0.00050486	0.00459967	nucleic acid binding	RNA binding	kinase activity	binding	transferase activity
1433722_at	AV304590	Akap13	A kinase (PRKA) anchor protein 13				1.68	0.000196742	0.00348073	intracellular signaling cascade	regulation of Rho protein signal transduction	regulation of signal transduction	regulation of biological process	regulation of cellular process
1440392_at	AW045983	Akap13	A kinase (PRKA) anchor protein 13	1.91	0.00410325	0.00853482				intracellular signaling cascade	regulation of Rho protein signal transduction	regulation of signal transduction	regulation of biological process	regulation of cellular process
1439259_x_at	BB458178	Abhd4	abhydrolase domain containing 4				2.03	0.000406604	0.00416598	proteolysis	aromatic compound metabolic process	lipid catabolic process	cellular metabolic process	cellular macromolecule metabolic process
1416315_at	NM_134076	Abhd4	abhydrolase domain containing 4				1.65	0.000268158	0.00378293	proteolysis	aromatic compound metabolic process	lipid catabolic process	cellular metabolic process	cellular macromolecule metabolic process
1447548_at	AV330734	Abhd5	abhydrolase domain containing 5	1.84	0.000950886	0.00450607				proteolysis	lipid metabolic process	aromatic compound metabolic process	cellular protein metabolic process	cellular metabolic process
1416863_at	NM_022419	Abhd8	abhydrolase domain containing 8	-2.44	0.0022804	0.00639696				aromatic compound metabolic process	cellular metabolic process	metabolic process	cellular process	Molecular Function:
1450407_a_at	AF022957	Anp32a	acidic (leucine-rich) nuclear phosphoprotein 32 family, member A				-3.22	0.00612212	0.0130049	protein binding	binding	Cellular Component:	nucleus	nuclear matrix
1447680_at	BB046920	Anp32e	Acidic (leucine-rich) nuclear phosphoprotein 32 family, member E	2.52	0.000559974	0.00372465				biological_process	all	Molecular Function:	protein binding	phosphatase inhibitor activity
1454727_at	BB106834	Afap1l1	actin filament associated protein 1-like 1	-1.94	0.0032262	0.00753143
1416226_at	BE979985	Arpc1b	actin related protein 2/3 complex, subunit 1B	-1.71	0.00112555	0.00481962				Arp2/3 protein complex	intracellular organelle	non-membrane-bound organelle	intracellular part	all
1416454_s_at	NM_007392	Acta2	actin, alpha 2, smooth muscle, aorta	-3.22	0.0105262	0.0153591	-3.68	0.00541057	0.0120064	cytoskeleton organization and biogenesis	organelle organization and biogenesis	cellular component organization and biogenesis	cellular process	Molecular Function:
1436722_a_at	AW537707	Actb	actin, beta, cytoplasmic	1.82	0.00488003	0.00946732	-3.03	0.00314079	0.00908217	nucleotide binding	structural molecule activity	protein binding	ATP binding	purine nucleotide binding
1453103_at	AK011936	Ablim1	actin-binding LIM protein 1	5.91	0.000680533	0.00401137				cytoskeleton organization and biogenesis	axon guidance	cell differentiation	anatomical structure morphogenesis	neuron development
1423449_a_at	BM234779	Actn4	actinin alpha 4	-1.7	0.0010229	0.00467001				positive regulation of pinocytosis	actin filament bundle formation	negative regulation of cell motility	positive regulation of cell motility	pinocytosis
1457069_at	BB329527	Ascc3	activating signal cointegrator 1 complex subunit 3				1.86	9.74e-05	0.0029923	nucleotide binding	nucleic acid binding	helicase activity	ATP binding	ATP-dependent helicase activity
1425927_a_at	AF375476	Atf5	activating transcription factor 5	-3.49	0.00408783	0.00851816				regulation of progression through cell cycle	transcription	regulation of transcription, DNA-dependent	regulation of transcription from RNA polymerase II promoter	anti-apoptosis
1425653_at	BC026483	Atf7	activating transcription factor 7	2.04	0.000132216	0.00260297				transcription	regulation of transcription, DNA-dependent	ATP synthesis coupled proton transport	cofactor biosynthetic process	cofactor metabolic process
1424651_at	BC021611	Acsf3	acyl-CoA synthetase family member 3	-1.8	0.00186043	0.00593206				metabolic process	Molecular Function:	catalytic activity	ligase activity
1422996_at	NM_134188	Acot2	acyl-CoA thioesterase 2	1.91	0.00358049	0.00795219				lipid metabolic process	acyl-CoA metabolic process	carboxylic acid metabolic process	cofactor metabolic process	cellular metabolic process
1453199_at	AK011781	Acbd6	acyl-Coenzyme A binding domain containing 6	-2.39	0.00578948	0.0104257				biological_process	all	Molecular Function:	acyl-CoA binding	molecular_function
1429214_at	AK020831	Adamtsl2	ADAMTS-like 2				2.03	0.000132887	0.00331579	biological_process	all	Molecular Function:	molecular_function	metalloendopeptidase activity
1451932_a_at	BC016215	Adamtsl4	ADAMTS-like 4				1.58	0.000144923	0.00331579	apoptosis	positive regulation of apoptosis	cell differentiation	positive regulation of cellular process	positive regulation of programmed cell death
1438266_at	BB764453	Adamtsl5	ADAMTS-like 5	-2.31	0.00812626	0.0129087				extracellular space	extracellular region	extracellular region part	all	cellular_component
1426743_at	BC002232	Appl2	adaptor protein, phosphotyrosine interaction, PH domain and leucine zipper containing 2				1.74	0.00135757	0.00647845	cell cycle	signal transduction	cell proliferation	cell communication	cellular process
1433612_at	BI692833	Ap2s1	adaptor-related protein complex 2, sigma 1 subunit	-1.98	0.000831485	0.00431312				transport	intracellular protein transport	biological_process	establishment of protein localization	cellular localization
1450915_at	BM222025	Ap3b1	adaptor-related protein complex 3, beta 1 subunit	2.6	0.00081127	0.00426706				protein targeting to lysosome	transport	intracellular protein transport	endocytosis	protein transport
1459832_s_at	BB433211	Ap1m1	adaptor-related protein complex AP-1, mu subunit 1	-1.81	0.000133246	0.00260297				transport	intracellular protein transport	protein transport	vesicle-mediated transport	establishment of protein localization
1420953_at	BF140063	Add1	adducin 1 (alpha)	-1.67	0.00140607	0.00525002				structural molecule activity	calmodulin binding	metal ion binding	protein binding	ion binding
1421975_a_at	AF189769	Add2	adducin 2 (beta)	-1.76	0.000302899	0.00312565				hemopoiesis	multicellular organismal development	immune system process	immune system development	hemopoietic or lymphoid organ development
1435199_at	BM114349	Apc2	adenomatosis polyposis coli 2	-1.96	0.000496194	0.00358547				regulation of progression through cell cycle	biological_process	Wnt receptor signaling pathway	regulation of cell cycle	regulation of biological process
1417976_at	NM_007398	Ada	adenosine deaminase	-1.94	0.00122056	0.00497559	2.21	0.000300619	0.00395155	purine nucleotide metabolic process	immune response	nucleotide metabolic process	purine ribonucleoside monophosphate biosynthetic process	purine nucleoside monophosphate metabolic process
1418098_at	NM_080435	Adcy4	adenylate cyclase 4	-2.14	0.000195832	0.0027995				cAMP biosynthetic process	G-protein signaling, coupled to cAMP nucleotide second messenger	adenylate cyclase activation	intracellular signaling cascade	cyclic nucleotide biosynthetic process
1434454_at	BB795229	Adcy9	adenylate cyclase 9	-1.8	5.34e-05	0.00235252
1421830_at	NM_009647	Ak3l1	adenylate kinase 3 alpha-like 1				-2.11	0.001512	0.00661648	nucleobase, nucleoside, nucleotide and nucleic acid metabolic process	cellular metabolic process	primary metabolic process	metabolic process	cellular process
1450387_s_at	NM_009647	Ak4	adenylate kinase 4				-2	0.000354166	0.0039969	nucleobase, nucleoside, nucleotide and nucleic acid metabolic process	cellular metabolic process	primary metabolic process	metabolic process	cellular process
1447811_s_at	BB387182	Amigo1	adhesion molecule with Ig like domain 1	-2.5	0.00253575	0.00669277
1437864_at	BE632137	Adipor2	adiponectin receptor 2	2.11	0.00292463	0.00717375				lipid metabolic process	fatty acid metabolic process	hormone-mediated signaling	fatty acid oxidation	carboxylic acid metabolic process
1438661_a_at	AV023312	Arf2	ADP-ribosylation factor 2				-2.57	0.000597409	0.00497154	transport	intracellular protein transport	ER to Golgi vesicle-mediated transport	small GTPase mediated signal transduction	protein transport
1439367_x_at	AV148210	Arf4	ADP-ribosylation factor 4	2.34	9.6e-05	0.00255158
1422807_at	NM_007480	Arf5	ADP-ribosylation factor 5	-2.01	0.000297077	0.00312069				transport	intracellular protein transport	ER to Golgi vesicle-mediated transport	small GTPase mediated signal transduction	protein transport
1427245_at	BM196296	Arfgap1	ADP-ribosylation factor GTPase activating protein 1	-2.31	0.00151037	0.00537675				transport	ER to Golgi vesicle-mediated transport	protein transport	regulation of GTPase activity	establishment of protein localization
1437104_at	BB711230	Arfgef1	ADP-ribosylation factor guanine nucleotide-exchange factor 1(brefeldin A-inhibited)	2.17	0.00478806	0.00936174				biological_process	regulation of ARF protein signal transduction	regulation of signal transduction	regulation of biological process	regulation of cellular process
1451735_at	BG695431	Arfrp1	ADP-ribosylation factor related protein 1	-1.88	0.00015221	0.0026968				small GTPase mediated signal transduction	gastrulation	multicellular organismal development	anatomical structure morphogenesis	developmental process
1431429_a_at	AK006286	Arl4a	ADP-ribosylation factor-like 4A				1.97	0.000814044	0.00539661	intracellular protein transport	small GTPase mediated signal transduction	establishment of protein localization	transport	cellular localization
1424285_s_at	AB035383	Arl6ip4	ADP-ribosylation factor-like 6 interacting protein 4	-1.69	0.000413487	0.0034173				protein binding	binding	Cellular Component:	nucleus	intracellular organelle
1427449_a_at	BC023177	Adprhl2	ADP-ribosylhydrolase like 2	-1.91	0.000146123	0.00268871				biological_process	all	Molecular Function:	magnesium ion binding	molecular_function
1451992_at	AF333028	Adrbk1	adrenergic receptor kinase, beta 1	-1.76	0.000934482	0.00448325				cardiac inotropy	desensitization of G-protein coupled receptor protein signaling pathway	protein amino acid phosphorylation	signal transduction	G-protein coupled receptor protein signaling pathway
1422183_a_at	NM_007416	Adra1b	adrenergic receptor, alpha 1b				-2.27	0.00251951	0.00812327	blood vessel remodeling	response to amphetamine	vasoconstriction of artery during baroreceptor response to lowering of blood pressure	positive regulation of heart contraction rate by epinephrine-norepinephrine	increased strength of heart contraction by epinephrine-norepinephrine
1426670_at	BM208224	Agrn	agrin	-2.21	0.00267087	0.00685136				plasma membrane organization and biogenesis	synaptic transmission	neuromuscular junction development	regulation of synaptic growth at neuromuscular junction	receptor clustering
1436520_at	BB378317	Ahnak2	AHNAK nucleoprotein 2				1.97	0.00203563	0.00749929	protein binding	binding
1421424_a_at	NM_008486	Anpep	alanyl (membrane) aminopeptidase	-2.34	0.012016	0.0169165				angiogenesis	proteolysis	multicellular organismal development	cell differentiation	anatomical structure morphogenesis
1423685_at	BC026611	Aars	alanyl-tRNA synthetase	-2.33	0.000849895	0.00432294				translation	alanyl-tRNA aminoacylation	amino acid metabolic process	carboxylic acid metabolic process	nitrogen compound metabolic process
1451083_s_at	BC026611	Aars	alanyl-tRNA synthetase	-1.71	0.000136568	0.00260297				translation	alanyl-tRNA aminoacylation	amino acid metabolic process	carboxylic acid metabolic process	nitrogen compound metabolic process
1454256_s_at	AK004415	1700113I22Rik	alanyl-tRNA synthetase domain containing 1	-2.08	3.02e-05	0.00224636
1416225_at	BC013477	Adh1	alcohol dehydrogenase 1 (class I)	2.22	0.000160887	0.00270658	3.66	1.42e-05	0.00188483	retinoid metabolic process	cellular metabolic process	cellular lipid metabolic process	cellular process	lipid metabolic process
1434987_at	AI462635	Aldh2	aldehyde dehydrogenase 2, mitochondrial	-2.82	0.00410453	0.00853482	-2.74	0.0102092	0.0179472	metabolic process	Molecular Function:	aldehyde dehydrogenase (NAD) activity	oxidoreductase activity	oxidoreductase activity, acting on the aldehyde or oxo group of donors
1434988_x_at	AI462635	Aldh2	aldehyde dehydrogenase 2, mitochondrial	-2.61	0.00483927	0.00942921				metabolic process	Molecular Function:	aldehyde dehydrogenase (NAD) activity	oxidoreductase activity	oxidoreductase activity, acting on the aldehyde or oxo group of donors
1448143_at	NM_009656	Aldh2	aldehyde dehydrogenase 2, mitochondrial	-1.83	0.00119513	0.00495025				metabolic process	Molecular Function:	aldehyde dehydrogenase (NAD) activity	oxidoreductase activity	oxidoreductase activity, acting on the aldehyde or oxo group of donors
1419435_at	NM_009676	Aox1	aldehyde oxidase 1				2.13	0.000860853	0.00549177	electron transport	generation of precursor metabolites and energy	cellular metabolic process	metabolic process	cellular process
1429521_at	BM239958	Alkbh8	alkB, alkylation repair homolog 8	3.94	4.75e-05	0.00229211				nucleotide binding	RNA binding	methyltransferase activity	transferase activity	transferase activity, transferring one-carbon groups
1418204_s_at	NM_019467	Aif1	allograft inflammatory factor 1	-3.23	0.000195954	0.0027995	-2.43	0.00425489	0.0105265	actin filament bundle formation	actin filament-based process	organelle organization and biogenesis	cytoskeleton organization and biogenesis	actin filament organization
1420948_s_at	BB825830	Atrx	alpha thalassemia/mental retardation syndrome X-linked homolog	3.35	0.000468847	0.0035271				DNA repair	response to DNA damage stimulus	forebrain development	cellular metabolic process	developmental process
1420946_at	BB825830	Atrx	alpha thalassemia/mental retardation syndrome X-linked homolog	2.04	0.000815791	0.00427444				DNA repair	response to DNA damage stimulus	forebrain development	cellular metabolic process	developmental process
1420947_at	BB825830	Atrx	alpha thalassemia/mental retardation syndrome X-linked homolog	1.75	0.000854227	0.00433169				DNA repair	response to DNA damage stimulus	forebrain development	cellular metabolic process	developmental process
1455093_a_at	AI256465	Ahsg	alpha-2-HS-glycoprotein				3.9	0.000409689	0.00417174	ossification	pinocytosis	acute-phase response	negative regulation of bone mineralization	negative regulation of insulin receptor signaling pathway
1452478_at	AY044451	Alpk2	alpha-kinase 2				1.89	1.97e-05	0.00195299	protein amino acid phosphorylation	phosphate metabolic process	cellular macromolecule metabolic process	protein metabolic process	cellular metabolic process
1449573_at	NM_054085	Alpk3	alpha-kinase 3	-1.89	0.0019226	0.00601646				protein amino acid phosphorylation	heart development	cellular metabolic process	developmental process	post-translational protein modification
1417706_at	NM_013792	Naglu	alpha-N-acetylglucosaminidase (Sanfilippo disease IIIB)	-2.2	0.0027624	0.00695006				metabolic process	Molecular Function:	alpha-N-acetylglucosaminidase activity	oxidoreductase activity	hydrolase activity
1430697_at	BM235514	Ammecr1	Alport syndrome, mental retardation, midface hypoplasia and elliptocytosis chromosomal region gene 1 homolog	2.46	0.000175088	0.00272416				biological_process	all	Molecular Function:	molecular_function	all
1433769_at	BM201174	Als2cl	ALS2 C-terminal like	-2.07	0.00141637	0.00526136				endosome organization and biogenesis	organelle organization and biogenesis	cellular component organization and biogenesis	cellular process	Molecular Function:
1449396_at	NM_009675	Aoc3	amine oxidase, copper containing 3				2.19	0.00102625	0.00585907	electron transport	inflammatory response	cell adhesion	amine metabolic process	nitrogen compound metabolic process
1456625_at	BB752547	Aasdhppt	Aminoadipate-semialdehyde dehydrogenase-phosphopantetheinyl transferase	3	0.000301014	0.00312069				biological_process	macromolecule biosynthetic process	cellular biosynthetic process	cellular metabolic process	biosynthetic process
1417386_at	AK010446	Npepps	aminopeptidase puromycin sensitive	-1.81	0.000640558	0.00391008				proteolysis	cellular protein metabolic process	cellular metabolic process	cellular macromolecule metabolic process	protein metabolic process
1434507_at	BG076209	Npepl1	aminopeptidase-like 1	-1.94	0.000528884	0.00367273				proteolysis	protein metabolic process	cellular protein metabolic process	cellular metabolic process	cellular macromolecule metabolic process
1420619_a_at	NM_010347	Aes	amino-terminal enhancer of split	-2.15	0.000128873	0.00260297				skeletal development	transcription	regulation of transcription, DNA-dependent	regulation of transcription from RNA polymerase II promoter	Wnt receptor signaling pathway
1416182_at	NM_018758	Apba3	amyloid beta (A4) precursor protein-binding, family A, member 3	-1.96	0.000610983	0.00385493				transport	protein transport	establishment of protein localization	protein localization	establishment of localization
1454720_at	AV328620	Apba3	amyloid beta (A4) precursor protein-binding, family A, member 3	1.92	0.00245612	0.00660711				protein amino acid sulfation	heparan sulfate proteoglycan biosynthetic process, enzymatic modification	regulation of virion penetration into host	negative regulation of coagulation	reproduction
1426720_at	BG067463	Apbb2	amyloid beta (A4) precursor protein-binding, family B, member 2	3.15	0.0056393	0.0102752				neuron migration	cell cycle arrest	signal transduction	intracellular signaling cascade	axon guidance
1421889_a_at	M97216	Aplp2	amyloid beta (A4) precursor-like protein 2	-1.71	0.000956003	0.00451621				suckling behavior	copper ion homeostasis	mating behavior	locomotory behavior	embryonic development
1434039_at	BB553604	Appbp2	amyloid beta precursor protein (cytoplasmic tail) binding protein 2				1.76	0.00229247	0.00787286
1434010_at	AV326938	Als2cr13	amyotrophic lateral sclerosis 2 (juvenile) chromosome region, candidate 13 (human)				2.72	0.000344961	0.0039969	biological_process	all	Molecular Function:	molecular_function	all
1417326_a_at	NM_025389	Anapc11	anaphase promoting complex subunit 11 homolog	-1.99	0.00326061	0.00757023				ubiquitin cycle	cell cycle	mitosis	biological_process	cell division
1452586_at	BM122700	Anapc13	anaphase promoting complex subunit 13	-1.71	0.000622447	0.00386728				ubiquitin cycle	cell cycle	mitosis	biological_process	cell division
1415731_at	W08638	Angel2	angel homolog 2	-1.97	0.000247627	0.00295813				endonuclease activity	exonuclease activity	hydrolase activity	hydrolase activity, acting on ester bonds	catalytic activity
1454754_a_at	BF468097	Aamp	angio-associated migratory protein	-1.75	0.000281756	0.00309367				biological_process	all	Molecular Function:	molecular_function	all
1438937_x_at	AI385586	Ang	angiogenin, ribonuclease, RNase A family, 5				3.06	0.00168228	0.00696485	nucleic acid binding	nuclease activity	endonuclease activity	pancreatic ribonuclease activity	hydrolase activity
1450717_at	NM_007447	Ang	angiogenin, ribonuclease, RNase A family, 5				2.3	0.000516876	0.00465341	nucleic acid binding	nuclease activity	endonuclease activity	pancreatic ribonuclease activity	hydrolase activity
1438936_s_at	AI385586	Ang	angiogenin, ribonuclease, RNase A family, 5				2.02	9.06e-05	0.00295852	nucleic acid binding	nuclease activity	endonuclease activity	pancreatic ribonuclease activity	hydrolase activity
1421441_at	NM_009640	Angpt1	angiopoietin 1	2.06	0.0146813	0.0195809				angiogenesis	signal transduction	transmembrane receptor protein tyrosine kinase signaling pathway	multicellular organismal development	endoderm development
1450085_at	BG244279	Angptl2	angiopoietin-like 2	-2.26	0.000135731	0.00260297	-2.24	0.00290542	0.00871053	signal transduction	cellular process	cell communication	Molecular Function:	receptor binding
1455090_at	BF681826	Angptl2	angiopoietin-like 2	-1.9	0.000300386	0.00312069
1424485_at	BC019491	Angptl3	angiopoietin-like 3	-1.73	0.0126451	0.0175402				triacylglycerol metabolic process	cell-matrix adhesion	signal transduction	integrin-mediated signaling pathway	lipid catabolic process
1425102_a_at	AB053181	Ace2	angiotensin I converting enzyme (peptidyl-dipeptidase A) 2				2.23	0.00330101	0.00925589	proteolysis	cellular protein metabolic process	cellular metabolic process	cellular macromolecule metabolic process	protein metabolic process
1423037_at	BB533323	Agtrl1	angiotensin receptor-like 1	-4.08	0.0124171	0.0173137	-3.34	0.0015569	0.00670656	signal transduction	G-protein coupled receptor protein signaling pathway	cell surface receptor linked signal transduction	cellular process	cell communication
1438651_a_at	BB483357	Agtrl1	angiotensin receptor-like 1				-4.18	0.000810102	0.00539418
1423396_at	AK018763	Agt	angiotensinogen (serpin peptidase inhibitor, clade A, member 8)				2.03	0.00219701	0.00773444	ovarian follicle rupture	blood vessel development	ureteric bud branching	kidney development	regulation of blood pressure by circulatory renin-angiotensin
1441581_at	AV233423	Asb10	ankyrin repeat and SOCS box-containing protein 10	-2.05	0.000475782	0.0035314				regulation of transcription, DNA-dependent	intracellular signaling cascade	cellular metabolic process	RNA metabolic process	cell communication
1422153_a_at	NM_026853	Asb11	ankyrin repeat and SOCS box-containing protein 11				1.95	2.56e-05	0.00198325	intracellular signaling cascade	signal transduction	cellular process	cell communication	Cellular Component:
1460281_at	NM_080847	Asb15	ankyrin repeat and SOCS box-containing protein 15	2.79	0.0244705	0.0290214				regulation of transcription, DNA-dependent	intracellular signaling cascade	cellular metabolic process	RNA metabolic process	cell communication
1439836_at	BB138331	Asb15	ankyrin repeat and SOCS box-containing protein 15	2.13	0.00188347	0.00597083				regulation of transcription, DNA-dependent	intracellular signaling cascade	cellular metabolic process	RNA metabolic process	cell communication
1419701_s_at	NM_028301	Anks3	ankyrin repeat and sterile alpha motif domain containing 3	-1.79	0.000436427	0.00344658				regulation of transcription, DNA-dependent	cellular metabolic process	RNA metabolic process	cellular process	regulation of transcription
1448675_at	NM_026187	Ankzf1	ankyrin repeat and zinc finger domain containing 1	-1.71	0.00111391	0.00479381				regulation of transcription, DNA-dependent	cellular metabolic process	RNA metabolic process	cellular process	regulation of transcription
1436967_at	BM239714	Ankrd11	ankyrin repeat domain 11	-1.78	0.00306006	0.00733372				DNA binding	binding	nucleic acid binding
1437633_at	BB320513	Ankrd11	ankyrin repeat domain 11	3.31	6.93e-05	0.00246881				DNA binding	binding	nucleic acid binding
1428863_at	AK018681	Ankrd39	ankyrin repeat domain 39	-1.87	0.00395147	0.00833312
1453744_a_at	AK017451	Ankrd40	ankyrin repeat domain 40	-1.73	0.00142729	0.00527067				biological_process	all	Molecular Function:	molecular_function	all
1451182_s_at	BC014743	Ankrd54	ankyrin repeat domain 54	-2.11	2.37e-05	0.00224636				regulation of transcription, DNA-dependent	cellular metabolic process	RNA metabolic process	cellular process	regulation of transcription
1448213_at	NM_010730	Anxa1	annexin A1				1.88	0.00331763	0.00925589	cell cycle	signal transduction	regulation of cell proliferation	arachidonic acid secretion	regulation of biological process
1425567_a_at	D63423	Anxa5	annexin A5	-1.77	0.000302015	0.00312069				blood coagulation	negative regulation of coagulation	regulation of biological process	wound healing	response to external stimulus
1429246_a_at	AK013026	Anxa6	annexin A6	-2.53	0.000168096	0.00270658				calcium ion transport	regulation of muscle contraction	transport	regulation of biological process	regulation of multicellular organismal process
1415818_at	NM_013472	Anxa6	annexin A6	-2.11	0.000333882	0.00324341				calcium ion transport	regulation of muscle contraction	transport	regulation of biological process	regulation of multicellular organismal process
1456500_at	AV232784	Aph1b	anterior pharynx defective 1b homolog	2.18	0.000326125	0.00322742				Notch signaling pathway	protein processing	positive regulation of enzyme activity	cellular metabolic process	positive regulation of biological process
1456139_at	BM124989	Air	antisense Igf2r RNA	-3.02	0.000539489	0.00369655				transport	establishment of localization	localization	Molecular Function:	receptor activity
1430984_at	BI155585	Azin1	antizyme inhibitor 1	2.22	0.00698791	0.0117052				polyamine metabolic process	polyamine biosynthetic process	biogenic amine biosynthetic process	nitrogen compound metabolic process	cellular metabolic process
1417470_at	NM_030255	Apobec3	apolipoprotein B editing complex 3	-1.93	0.00030175	0.00312069				zinc ion binding	hydrolase activity	hydrolase activity, acting on carbon-nitrogen (but not peptide) bonds, in cyclic amidines	metal ion binding	hydrolase activity, acting on carbon-nitrogen (but not peptide) bonds
1416371_at	NM_007470	Apod	apolipoprotein D				5.73	6.4e-05	0.00256391	transport	establishment of localization	localization	Molecular Function:	transporter activity
1444564_at	AV332635	Apod	apolipoprotein D				1.99	0.00157424	0.00672299
1421197_a_at	NM_023190	Acin1	apoptotic chromatin condensation inducer 1	-2.39	3.74e-05	0.00224636				apoptosis	apoptotic program	erythrocyte differentiation	apoptotic chromosome condensation	positive regulation of monocyte differentiation
1416135_at	NM_009687	Apex1	apurinic/apyrimidinic endonuclease 1	-1.71	0.000117343	0.00257095				DNA repair	base-excision repair	response to DNA damage stimulus	regulation of cell redox homeostasis	regulation of DNA binding
1433598_at	BG093966	Arglu1	arginine and glutamate rich 1	3.26	0.00106275	0.00472846
1423122_at	BI649826	Avpi1	arginine vasopressin-induced 1	-1.8	0.00116606	0.00487747				activation of MAPK activity	positive regulation of biological process	positive regulation of transferase activity	regulation of catalytic activity	positive regulation of MAPK activity
1420036_at	AW547406	Ate1	Arginine-tRNA-protein transferase 1	-2.16	0.00388193	0.00826198				ubiquitin cycle	protein arginylation	regulation of protein catabolic process	biopolymer catabolic process	cellular metabolic process
1450855_at	BE947943	Arvcf	armadillo repeat gene deleted in velo-cardio-facial syndrome	-2.4	0.00175785	0.00578191				cell adhesion	calcium-dependent cell-cell adhesion	cell-cell adhesion	biological adhesion	cellular process
1415873_a_at	NM_016860	Actr1a	ARP1 actin-related protein 1 homolog A	-1.97	0.000654404	0.00395766				vesicle-mediated transport	transport	establishment of localization	localization	Molecular Function:
1426403_at	BG801851	Actr1b	ARP1 actin-related protein 1 homolog B	-2.95	0.000791282	0.00425901				nucleotide binding	motor activity	structural molecule activity	structural constituent of cytoskeleton	protein binding
1428352_at	AW542672	Arrdc2	arrestin domain containing 2				4.17	0.000461844	0.00441947	biological_process	all	Molecular Function:	molecular_function	all
1454617_at	BG072824	Arrdc3	arrestin domain containing 3				2.13	0.000186818	0.00345767	biological_process	all	Molecular Function:	molecular_function	all
1460444_at	AK004614	Arrb1	arrestin, beta 1	-2.24	0.00902466	0.0138177				signal transduction	sensory perception	regulation of G-protein coupled receptor protein signaling pathway	response to stimulus	regulation of signal transduction
1426239_s_at	BC016642	Arrb2	arrestin, beta 2	-2.62	0.0128018	0.0176845				regulation of protein amino acid phosphorylation	signal transduction	sensory perception	regulation of G-protein coupled receptor protein signaling pathway	response to stimulus
1451987_at	BC016642	Arrb2	arrestin, beta 2	-2.48	0.00482822	0.00941881				regulation of protein amino acid phosphorylation	signal transduction	sensory perception	regulation of G-protein coupled receptor protein signaling pathway	response to stimulus
1418292_at	NM_019652	Asna1	arsA (bacterial) arsenite transporter, ATP-binding, homolog 1	-1.75	0.00037152	0.00330473				anion transport	response to arsenic	response to stimulus	response to chemical stimulus	transport
1425099_a_at	BC011080	Arntl	aryl hydrocarbon receptor nuclear translocator-like				4.44	0.000237897	0.00370092	protein import into nucleus, translocation	two-component signal transduction system (phosphorelay)	transcription	regulation of transcription, DNA-dependent	signal transduction
1435135_at	AV369935	Aadacl1	arylacetamide deacetylase-like 1	4.4	0.000320501	0.00320874				metabolic process	Molecular Function:	catalytic activity	hydrolase activity	Cellular Component:
1435134_at	AV369935	Aadacl1	arylacetamide deacetylase-like 1	2.23	0.00334693	0.00766471				metabolic process	Molecular Function:	catalytic activity	hydrolase activity	Cellular Component:
1420985_at	BG694892	Ash1l	ash1 (absent, small, or homeotic)-like	2.31	0.00534649	0.00995255				transcription	regulation of transcription, DNA-dependent	chromatin modification	establishment and/or maintenance of chromatin architecture	cellular metabolic process
1459337_at	BB532516	Alg6	asparagine-linked glycosylation 6 homolog (yeast, alpha-1,3,-glucosyltransferase)	1.9	0.000864181	0.00433543				protein amino acid N-linked glycosylation	cellular metabolic process	cellular process	glycoprotein metabolic process	macromolecule metabolic process
1425274_at	AF289490	Asph	aspartate-beta-hydroxylase				-1.95	0.00383502	0.00992343	peptidyl-amino acid modification	cellular metabolic process	cellular macromolecule metabolic process	protein metabolic process	biopolymer metabolic process
1425275_at	AF289490	Asph	aspartate-beta-hydroxylase				-1.84	0.00485196	0.011297	peptidyl-amino acid modification	cellular metabolic process	cellular macromolecule metabolic process	protein metabolic process	biopolymer metabolic process
1416652_at	NM_025711	Aspn	asporin				2.64	0.0138417	0.0216557	protein binding	porin activity	transporter activity	binding	channel or pore class transporter activity
1448709_at	NM_033566	Arid1a	AT rich interactive domain 1A (Swi1 like)	-1.66	7.42e-05	0.00249863				establishment and/or maintenance of chromatin architecture	chromatin modification	organelle organization and biogenesis	cellular metabolic process	biopolymer metabolic process
1435768_at	AV371758	Arid4b	AT rich interactive domain 4B (Rbp1 like)				2.26	0.000205262	0.00356921	chromatin assembly or disassembly	biological_process	organelle organization and biogenesis	cellular metabolic process	establishment and/or maintenance of chromatin architecture
1438294_at	BG067317	Atxn1	ataxin 1	2.2	0.000633835	0.0038973				RNA binding	identical protein binding	protein binding	binding	nucleic acid binding
1456466_x_at	AV219447	Atxn10	ataxin 10	2.46	4.24e-05	0.00224636	1.7	7.56e-05	0.00270591	biological_process	all	Molecular Function:	molecular_function	binding
1456476_at	BF143806	Atxn2l	ataxin 2-like	-2.18	0.000410329	0.0034141				biological_process	all	Molecular Function:	molecular_function	all
1426287_at	AF455111	Atxn7	ataxin 7	1.71	0.00237991	0.0065344				biological_process	all	Molecular Function:	molecular_function	nucleic acid binding
1452393_at	BB014626	Akna	AT-hook transcription factor	-2.18	0.00368771	0.00803965
1425326_at	BI456232	Acly	ATP citrate lyase	-1.9	0.000793693	0.00425901				acetyl-CoA biosynthetic process	metabolic process	lipid biosynthetic process	cofactor metabolic process	cellular metabolic process
1420037_at	C78762	Atp5a1	ATP synthase, H+ transporting, mitochondrial F1 complex, alpha subunit, isoform 1	-2.58	0.00325051	0.00755812	-2.69	0.00276088	0.00846057	ATP biosynthetic process	transport	ion transport	ATP synthesis coupled proton transport	proton transport
1439465_x_at	AV277339	Agbl5	ATP/GTP binding protein-like 5	-4.13	0.000616844	0.00385882	-2.28	0.000332277	0.0039969	proteolysis	cellular protein metabolic process	cellular metabolic process	cellular macromolecule metabolic process	protein metabolic process
1416775_at	NM_025504	Atp5sl	ATP5S-like	-1.86	0.000186663	0.00277109				protein binding	binding
1436174_at	BM206009	Atad2	ATPase family, AAA domain containing 2				1.8	0.00163209	0.00686923	nucleotide binding	ATP binding	nucleoside-triphosphatase activity	hydrolase activity	hydrolase activity, acting on acid anhydrides, in phosphorus-containing anhydrides
1422461_at	NM_133233	Atad3a	ATPase family, AAA domain containing 3A	-1.84	0.00136497	0.00520161				nucleotide binding	ATP binding	nucleoside-triphosphatase activity	hydrolase activity	hydrolase activity, acting on acid anhydrides, in phosphorus-containing anhydrides
1417475_at	NM_133224	Atp13a1	ATPase type 13A1	-1.8	0.000593085	0.00381678				transport	cation transport	metabolic process	establishment of localization	ion transport
1428340_s_at	BM944122	Atp13a2	ATPase type 13A2	-2.2	0.00079344	0.00425901				transport	cation transport	metabolic process	proton transport	establishment of localization
1423597_at	BB303874	Atp8a1	ATPase, aminophospholipid transporter (APLT), class I, type 8A, member 1	7.24	1.39e-05	0.00224636				transport	cation transport	metabolic process	phospholipid transport	establishment of localization
1455396_at	BF451402	Atp8b1	ATPase, class I, type 8B, member 1				2.63	0.0140279	0.0218124	transport	bile acid metabolic process	phospholipid transport	steroid metabolic process	carboxylic acid metabolic process
1427604_a_at	AF011336	Atp9a	ATPase, class II, type 9A	-3.01	0.000468878	0.0035271				transport	cation transport	metabolic process	phospholipid transport	establishment of localization
1415932_x_at	NM_015731	Atp9a	ATPase, class II, type 9A	-2.06	0.00127517	0.00505497				transport	cation transport	metabolic process	phospholipid transport	establishment of localization
1436544_at	BB016769	Atp10d	ATPase, class V, type 10D				1.78	6.44e-05	0.00256391	transport	cation transport	biological_process	phospholipid transport	establishment of localization
1455083_at	BG068357	Atp11c	Atpase, class VI, type 11C	1.71	0.000437453	0.00344658
1417632_at	U13836	Atp6v0a1	ATPase, H+ transporting, lysosomal V0 subunit A1	-2.19	0.0050184	0.00959842				in utero embryonic development	transcription initiation from RNA polymerase II promoter	transport	ion transport	brain development
1437013_x_at	AV339131	Atp6v0b	ATPase, H+ transporting, lysosomal V0 subunit B	-2.03	0.000231528	0.00288974				ATP biosynthetic process	transport	ion transport	ATP synthesis coupled proton transport	ATP hydrolysis coupled proton transport
1457639_at	AI849595	Atp6v1h	ATPase, H+ transporting, lysosomal V1 subunit H	3.13	0.00346699	0.00778964				ATP biosynthetic process	transport	ion transport	endocytosis	ATP synthesis coupled proton transport
1421840_at	BB144704	Abca1	ATP-binding cassette, sub-family A (ABC1), member 1				3.55	0.000111698	0.00320657	transport	phagocytosis, engulfment	cholesterol metabolic process	cholesterol transport	lipoprotein biosynthetic process
1449302_at	NM_007379	Abca2	ATP-binding cassette, sub-family A (ABC1), member 2	-1.9	0.000403166	0.00340554				regulation of transcription from RNA polymerase II promoter	transport	cholesterol metabolic process	regulation of intracellular cholesterol transport	cholesterol homeostasis
1425496_at	AK007703	Abca3	ATP-binding cassette, sub-family A (ABC1), member 3	-2.31	0.00494855	0.00952508				transport	establishment of localization	localization	Molecular Function:	nucleotide binding
1419758_at	M30697	Abcb1a	ATP-binding cassette, sub-family B (MDR/TAP), member 1A				2.2	0.000766867	0.00529359	transport	drug transport	response to stimulus	response to chemical stimulus	establishment of localization
1423713_at	BC015301	Abcb8	ATP-binding cassette, sub-family B (MDR/TAP), member 8	-1.79	0.000454118	0.00347421				transport	establishment of localization	localization	Molecular Function:	nucleotide binding
1416263_at	AB045382	Abcb9	ATP-binding cassette, sub-family B (MDR/TAP), member 9	-1.86	8.56e-05	0.00249863				transport	oligopeptide transport	protein transport	establishment of protein localization	protein localization
1443870_at	BB291885	Abcc4	ATP-binding cassette, sub-family C (CFTR/MRP), member 4				2.01	0.00184321	0.00718547	ion transport	multidrug transport	response to stimulus	response to chemical stimulus	transport
1422906_at	NM_011920	Abcg2	ATP-binding cassette, sub-family G (WHITE), member 2				2.44	0.00014281	0.00331579	transport	establishment of localization	localization	Molecular Function:	nucleotide binding
1421149_a_at	NM_007881	Atn1	atrophin 1	-3.56	0.00243806	0.00660488				negative regulation of transcription from RNA polymerase II promoter	toxin metabolic process	negative regulation of cellular metabolic process	response to toxin	cellular metabolic process
1460639_a_at	NM_009720	Atox1	ATX1 (antioxidant protein 1) homolog 1	-2.83	0.000131622	0.00260297				protein folding	transport	ion transport	copper ion transport	copper ion homeostasis
1415760_s_at	BC027632	Atox1	ATX1 (antioxidant protein 1) homolog 1	-2.01	0.000945766	0.00450303				protein folding	transport	ion transport	copper ion transport	copper ion homeostasis
1427293_a_at	AK012475	Auts2	autism susceptibility candidate 2	-2.23	0.000440565	0.00344658	-2.26	0.000901628	0.00557976	biological_process	all	Molecular Function:	molecular_function	all
1457139_at	AV021813	Auts2	Autism susceptibility candidate 2	-1.97	0.00380932	0.00818288	-2.97	0.000172695	0.00341241
1438680_at	BB429147	Auts2	autism susceptibility candidate 2				-2	0.00199283	0.00745861
1429396_at	AK010773	Atg16l2	autophagy related 16 like 2	-1.93	0.00134628	0.00518197
1454985_at	BI872009	Ambra1	autophagy/beclin 1 regulator 1	-2.54	0.00208794	0.00622394
1457650_x_at	BB209076	Atg4a	autophagy-related 4A	2.39	0.000562343	0.00372968				proteolysis	cellular protein metabolic process	cellular metabolic process	cellular macromolecule metabolic process	protein metabolic process
1423586_at	AA500897	Axl	AXL receptor tyrosine kinase	-2.17	7.95e-05	0.00249863				regulation of progression through cell cycle	protein amino acid phosphorylation	cellular process	cellular metabolic process	post-translational protein modification
1421081_a_at	NM_011793	Banf1	barrier to autointegration factor 1	-2.05	9.02e-05	0.00255068				DNA integration	provirus integration	reproduction	reproductive process	cellular metabolic process
1421083_x_at	NM_011793	Banf1	barrier to autointegration factor 1	-1.95	8.53e-06	0.00224636				DNA integration	provirus integration	reproduction	reproductive process	cellular metabolic process
1421082_s_at	NM_011793	Banf1	barrier to autointegration factor 1	-1.94	4.67e-05	0.00228451				DNA integration	provirus integration	reproduction	reproductive process	cellular metabolic process
1424791_a_at	BC004826	Bcam	basal cell adhesion molecule	-1.94	8.42e-05	0.00249863				cell adhesion	biological adhesion	cellular process	Molecular Function:	laminin receptor activity
1423839_a_at	BC008233	Btf3	basic transcription factor 3	1.82	0.000571787	0.00374737				transcription	regulation of transcription, DNA-dependent	cellular metabolic process	RNA metabolic process	regulation of transcription
1454338_at	BB541200	Bat2d	BAT2 domain containing 1	2.04	0.00271374	0.00691542				biological_process	all	Molecular Function:	molecular_function	all
1448247_at	NM_009745	Bcl7b	B-cell CLL/lymphoma 7B	-1.89	0.00314369	0.00744867				biological_process	all	Molecular Function:	molecular_function	all
1449523_at	NM_009746	Bcl7c	B-cell CLL/lymphoma 7C	-1.76	0.00120722	0.0049566				apoptosis	biological_process	cell differentiation	developmental process	all
1419004_s_at	L16462	Bcl2a1a	B-cell leukemia/lymphoma 2 related protein A1a	-1.93	2.13e-05	0.00224636				apoptosis	regulation of apoptosis	cell differentiation	regulation of biological process	regulation of cellular process
1458325_x_at	BB209296	Bmf	Bcl2 modifying factor	-1.86	0.000929869	0.00447228				apoptosis	regulation of apoptosis	cell differentiation	regulation of biological process	regulation of cellular process
1427908_at	BG073508	Bnip1	BCL2/adenovirus E1B interacting protein 1, NIP1	-2.26	0.000225333	0.00288646				transport	ER to Golgi vesicle-mediated transport	apoptosis	anti-apoptosis	induction of apoptosis
1422470_at	NM_009760	Bnip3	BCL2/adenovirus E1B interacting protein 1, NIP3				3.83	4.82e-05	0.00244222	response to hypoxia	DNA fragmentation during apoptosis	chromatin remodeling	oxygen and reactive oxygen species metabolic process	apoptosis
1418991_at	NM_007523	Bak1	BCL2-antagonist/killer 1	-2.84	0.000789883	0.00425901				apoptosis	caspase activation	mitochondrial fusion	caspase activation via cytochrome c	response to fungus
1420362_a_at	NM_007546	Bik	Bcl2-interacting killer	-2.92	0.000572819	0.00374737				induction of apoptosis	cell differentiation	positive regulation of cellular process	positive regulation of programmed cell death	positive regulation of apoptosis
1449836_x_at	NM_007546	Bik	Bcl2-interacting killer	-2.13	0.000846102	0.00432294				induction of apoptosis	cell differentiation	positive regulation of cellular process	positive regulation of programmed cell death	positive regulation of apoptosis
1420363_at	NM_007546	Bik	Bcl2-interacting killer	-1.96	0.00221915	0.00635016				induction of apoptosis	cell differentiation	positive regulation of cellular process	positive regulation of programmed cell death	positive regulation of apoptosis
1420888_at	NM_009743	Bcl2l1	Bcl2-like 1				2.29	0.000369086	0.0039969	apoptosis	anti-apoptosis	response to radiation	regulation of apoptosis	negative regulation of apoptosis
1456005_a_at	BB667581	Bcl2l11	BCL2-like 11 (apoptosis facilitator)	2.58	0.00318415	0.00749382				apoptosis	regulation of apoptosis	positive regulation of apoptosis	cell differentiation	positive regulation of cellular process
1435449_at	BM120925	Bcl2l11	BCL2-like 11 (apoptosis facilitator)	2.22	0.00508489	0.00966381				apoptosis	regulation of apoptosis	positive regulation of apoptosis	cell differentiation	positive regulation of cellular process
1416583_at	NM_007522	Bad	Bcl-associated death promoter	-2.53	8.31e-06	0.00224636				glucose catabolic process	apoptosis	induction of apoptosis	induction of apoptosis by extracellular signals	cytokine and chemokine mediated signaling pathway
1427865_at	AF071431	-	Beta globin	-2.53	0.00211341	0.00625793	-2.9	0.00278263	0.00849705
1438701_at	BB130665	Bicd1	bicaudal D homolog 1				1.85	0.00142974	0.00657223
1427530_at	BB658793	Bicd1	bicaudal D homolog 1	2.02	0.00154054	0.0054368
1450732_a_at	NM_029791	Bicd2	bicaudal D homolog 2	2.68	0.000742534	0.0041813				microtubule-based movement	transport	microtubule-based process	cellular localization	organelle organization and biogenesis
1450733_at	NM_029791	Bicd2	bicaudal D homolog 2	1.91	0.00452575	0.00906909				microtubule-based movement	transport	microtubule-based process	cellular localization	organelle organization and biogenesis
1426489_s_at	AK013874	Bfar	bifunctional apoptosis regulator	-2.02	0.000912749	0.00443409				apoptosis	anti-apoptosis	cell differentiation	developmental process	cellular process
1426488_at	AK013874	Bfar	bifunctional apoptosis regulator	-1.85	0.000918379	0.00443635				apoptosis	anti-apoptosis	cell differentiation	developmental process	cellular process
1451386_at	BC027279	Blvrb	biliverdin reductase B (flavin reductase (NADPH))	-2.36	0.000200979	0.00283462				cellular metabolic process	metabolic process	cellular process	Molecular Function:	catalytic activity
1422614_s_at	NM_015740	Bloc1s1	biogenesis of lysosome-related organelles complex-1, subunit 1	-2.04	0.00130684	0.00513841				metabolic process	Molecular Function:	retinol dehydrogenase activity	oxidoreductase activity	oxidoreductase activity, acting on CH-OH group of donors
1448733_at	M64279	Bmi1	Bmi1 polycomb ring finger oncogene	1.91	0.00341137	0.00773533				negative regulation of transcription from RNA polymerase II promoter	skeletal development	transcription	regulation of transcription, DNA-dependent	humoral immune response
1433636_at	BF228328	Bms1	BMS1 homolog, ribosome assembly protein	-2.5	0.000910612	0.00442927				biological_process	all	Molecular Function:	molecular_function	hydrolase activity
1430820_a_at	BC024449	Bbx	bobby sox homolog	2.22	0.000376958	0.00331081				transcription	regulation of transcription, DNA-dependent	cellular metabolic process	RNA metabolic process	regulation of transcription
1422741_a_at	BF319769	Bbx	bobby sox homolog	1.99	0.00398101	0.00836802				transcription	regulation of transcription, DNA-dependent	cellular metabolic process	RNA metabolic process	regulation of transcription
1452637_a_at	BC027558	Bola1	bolA-like 1	-1.83	0.000711618	0.00411069
1434545_x_at	BE992311	Bola2	bolA-like 2	-2.42	0.00145434	0.00530717
1434543_a_at	BE992311	Bola2	bolA-like 2	-2.32	0.00120497	0.00495648
1434544_at	BE992311	Bola2	bolA-like 2	-2.24	0.000872082	0.0043514
1427457_a_at	BG248060	Bmp1	bone morphogenetic protein 1	-4.36	7.75e-05	0.00249863				ossification	proteolysis	multicellular organismal development	organ morphogenesis	cell differentiation
1426238_at	L24755	Bmp1	bone morphogenetic protein 1	-2.09	1.53e-05	0.00224636				ossification	proteolysis	multicellular organismal development	organ morphogenesis	cell differentiation
1458641_at	BM217816	Braf	Braf transforming gene	1.88	0.00320649	0.00752368				regulation of transcription, DNA-dependent	protein amino acid phosphorylation	intracellular signaling cascade	cellular process	cellular metabolic process
1425764_a_at	AF031467	Bcat2	branched chain aminotransferase 2, mitochondrial	-2.13	0.0080246	0.0128066				metabolic process	amino acid biosynthetic process	branched chain family amino acid metabolic process	branched chain family amino acid biosynthetic process	branched chain family amino acid catabolic process
1416738_at	NM_028227	Brap	BRCA1 associated protein	-2.18	0.00234396	0.00649337				MAPKKK cascade	ubiquitin cycle	Ras protein signal transduction	negative regulation of signal transduction	regulation of signal transduction
1447778_x_at	BB044157	Brcc3	BRCA1/BRCA2-containing complex, subunit 3	1.79	0.000689065	0.00403468				ubiquitin cycle	response to DNA damage stimulus	response to X-ray	cellular metabolic process	post-translational protein modification
1450622_at	NM_009954	Bcar1	breast cancer anti-estrogen resistance 1	-1.93	0.000206246	0.00285454				regulation of cell growth	actin filament organization	cell adhesion	epidermal growth factor receptor signaling pathway	G-protein coupled receptor protein signaling pathway
1418234_s_at	NM_026602	Bcas2	breast carcinoma amplified sequence 2	-1.7	0.000239098	0.00292665				biological_process	all	Molecular Function:	molecular_function	all
1437262_x_at	AA940256	Bcas2	breast carcinoma amplified sequence 2	4.92	0.00274857	0.006938				biological_process	all	Molecular Function:	molecular_function	all
1441899_x_at	BB335613	Bcan	Brevican	2	0.00234899	0.00649427				cell adhesion	biological adhesion	cellular process	Molecular Function:	calcium ion binding
1428744_s_at	BB028923	Bri3bp	Bri3 binding protein	-2.22	0.000470831	0.00352964				metabolic process	isoprenoid biosynthetic process	isoprenoid metabolic process	lipid biosynthetic process	cellular metabolic process
1428743_at	BB028923	Bri3bp	Bri3 binding protein	-2.19	3.95e-05	0.00224636				metabolic process	isoprenoid biosynthetic process	isoprenoid metabolic process	lipid biosynthetic process	cellular metabolic process
1425532_a_at	U60884	Bin1	bridging integrator 1	-2.39	0.000664731	0.00398387				endocytosis	cell cycle	multicellular organismal development	regulation of endocytosis	cell differentiation
1455243_at	BB728354	Brpf3	bromodomain and PHD finger containing, 3	-1.69	0.000578777	0.00375183				biological_process	all	Molecular Function:	molecular_function	protein binding
1427322_at	BQ031260	Brwd1	bromodomain and WD repeat domain containing 1				1.82	0.000909541	0.00558852	transcription	regulation of transcription, DNA-dependent	regulation of transcription from RNA polymerase II promoter	cellular metabolic process	RNA metabolic process
1450902_at	BG072367	Brd3	bromodomain containing 3	-2	0.000681152	0.00401137				nucleus	intracellular organelle	intracellular part	intracellular	organelle
1424921_at	BC008532	Brd4	bromodomain containing 4	-2.77	0.00204652	0.00616428	-1.79	0.00427473	0.0105413	protein amino acid phosphorylation	positive regulation of DNA binding	cellular metabolic process	positive regulation of biological process	positive regulation of binding
1424922_a_at	BC008532	Brd4	bromodomain containing 4	2.64	0.00141528	0.00526136				protein amino acid phosphorylation	positive regulation of DNA binding	cellular metabolic process	positive regulation of biological process	positive regulation of binding
1427270_a_at	BF729638	Bsdc1	BSD domain containing 1				1.63	0.000244151	0.00371476
1429582_at	BB360604	Btbd14a	BTB (POZ) domain containing 14A	-2.14	0.00440898	0.00892472				protein binding	binding
1424054_at	BC016566	Btbd2	BTB (POZ) domain containing 2	-2.02	0.000348168	0.00326475				protein binding	binding
1442061_at	BB199960	Btbd7	BTB (POZ) domain containing 7	1.69	0.00241161	0.00657473				biological_process	all	Molecular Function:	molecular_function	protein binding
1437667_a_at	AW553304	Bach2	BTB and CNC homology 2	2.68	0.000266036	0.00303827				transcription	regulation of transcription, DNA-dependent	cellular metabolic process	RNA metabolic process	regulation of transcription
1452462_a_at	BC013339	Banp	Btg3 associated nuclear protein	-1.76	0.000221278	0.00288646				biological_process	all	Molecular Function:	protein binding	binding
1433611_s_at	AV132191	Bud31	BUD31 homolog	-1.68	2.74e-05	0.00224636
1439466_s_at	BB001490	Bud31	BUD31 homolog	-1.67	0.000225611	0.00288646
1450757_at	NM_009866	Cdh11	cadherin 11				3.12	0.00698744	0.0140813	cell adhesion	homophilic cell adhesion	cell-cell adhesion	biological adhesion	cellular process
1454015_a_at	AK016527	Cdh13	cadherin 13				-8.33	0.00156354	0.00671067	cell adhesion	homophilic cell adhesion	cell-cell adhesion	biological adhesion	cellular process
1419331_at	NM_019753	Cdh17	cadherin 17	2.49	0.000368874	0.00330362				transport	oligopeptide transport	cell adhesion	homophilic cell adhesion	calcium-dependent cell-cell adhesion
1433956_at	AW543698	Cdh5	cadherin 5	-2.13	0.00185635	0.00593206				blood vessel maturation	cell adhesion	homophilic cell adhesion	negative regulation of cell proliferation	cell-cell adhesion
1448564_at	BC003714	Cib1	calcium and integrin binding 1 (calmyrin)	-1.74	2.29e-05	0.00224636				apoptosis	response to DNA damage stimulus	integrin-mediated signaling pathway	cell differentiation	cell surface receptor linked signal transduction
1428513_at	AK007393	Calcoco1	calcium binding and coiled coil domain 1	-2.09	0.00291959	0.00716819				transcription	signal transduction	steroid hormone receptor signaling pathway	positive regulation of transcription from RNA polymerase II promoter	positive regulation of cellular process
1421255_a_at	NM_013879	Cabp1	calcium binding protein 1	-2.01	0.000277959	0.00308671				calcium ion binding	cation binding	ion binding	binding	metal ion binding
1449999_a_at	NM_009784	Cacna2d1	calcium channel, voltage-dependent, alpha2/delta subunit 1	3.67	4.11e-05	0.00224636				transport	ion transport	calcium ion transport	regulation of calcium ion transport	regulation of biological process
1425861_x_at	U73483	Cacna2d1	calcium channel, voltage-dependent, alpha2/delta subunit 1	3.09	0.00425587	0.00873751				transport	ion transport	calcium ion transport	regulation of calcium ion transport	regulation of biological process
1417605_s_at	NM_133926	Camk1	calcium/calmodulin-dependent protein kinase I	-1.9	0.00049499	0.00358538				protein amino acid phosphorylation	nucleocytoplasmic transport	signal transduction	multicellular organismal development	nervous system development
1417604_at	NM_133926	Camk1	calcium/calmodulin-dependent protein kinase I	-1.79	0.000224563	0.00288646				protein amino acid phosphorylation	nucleocytoplasmic transport	signal transduction	multicellular organismal development	nervous system development
1457311_at	AW490258	Camk2a	calcium/calmodulin-dependent protein kinase II alpha	-1.99	0.000596194	0.00383359				G1/S transition of mitotic cell cycle	protein amino acid phosphorylation	calcium ion transport	protein amino acid autophosphorylation	regulation of neurotransmitter secretion
1459457_at	BG074866	Camk2d	calcium/calmodulin-dependent protein kinase II, delta	2.38	7.52e-05	0.00249863				G1/S transition of mitotic cell cycle	protein amino acid phosphorylation	calcium ion transport	protein amino acid autophosphorylation	transport
1426710_at	BB396904	Calm3	calmodulin 3				-1.75	0.000568879	0.00480861	cell cycle	G-protein coupled receptor protein signaling pathway	signal transduction	cell surface receptor linked signal transduction	cell communication
1435530_at	BG064669	Camsap1	calmodulin regulated spectrin-associated protein 1	-1.91	0.00234844	0.00649427				biological_process	all	Molecular Function:	molecular_function	all
1417229_at	AF084459	Capn1	calpain 1	-2.23	0.000249784	0.00297629				proteolysis	cellular protein metabolic process	cellular metabolic process	cellular macromolecule metabolic process	protein metabolic process
1417228_at	AF084459	Capn1	calpain 1	-1.96	0.000839909	0.00432294				proteolysis	cellular protein metabolic process	cellular metabolic process	cellular macromolecule metabolic process	protein metabolic process
1416265_at	NM_011796	Capn10	calpain 10				3.07	0.00298381	0.00882552	proteolysis	cellular protein metabolic process	cellular metabolic process	cellular macromolecule metabolic process	protein metabolic process
1436759_x_at	AV172168	Cnn3	calponin 3, acidic	2.11	0.00489341	0.00947757
1431255_at	AI324734	Calr3	calreticulin 3				2.19	0.000682305	0.00504234	protein folding	cellular protein metabolic process	cellular metabolic process	cellular macromolecule metabolic process	protein metabolic process
1421861_at	BG065300	Clstn1	calsyntenin 1	-2.08	0.00222791	0.00636276				calcium ion homeostasis	cell adhesion	homophilic cell adhesion	synaptic transmission	transmission of nerve impulse
1419520_at	NM_023455	Cml4	camello-like 4	1.78	0.000861454	0.00433169				regulation of transcription, DNA-dependent	negative regulation of cell adhesion	metabolic process	cellular metabolic process	RNA metabolic process
1421583_at	NM_009952	Creb1	cAMP responsive element binding protein 1	2.94	0.00214792	0.00628836				transcription	regulation of transcription, DNA-dependent	axonogenesis	regulation of cell size	cell differentiation
1424740_at	BG070002	Creb3	cAMP responsive element binding protein 3	-2.11	0.000192152	0.00277597				transcription	regulation of transcription, DNA-dependent	chemotaxis	taxis	locomotory behavior
1448372_a_at	NM_019953	Cnpy2	canopy 2 homolog	-1.82	0.000371869	0.00330473				biological_process	all	Molecular Function:	molecular_function	protein binding
1452929_at	AK003546	Clip1	CAP-GLY domain containing linker protein 1				1.8	0.00134964	0.00646762	biological_process	all	Molecular Function:	nucleic acid binding	protein binding
1431098_at	AK014540	Clip1	CAP-GLY domain containing linker protein 1	3.94	0.000472287	0.00353028				biological_process	all	Molecular Function:	nucleic acid binding	protein binding
1425060_s_at	BG969810	Clip1	CAP-GLY domain containing linker protein 1	3.71	0.00240243	0.00656472				biological_process	all	Molecular Function:	nucleic acid binding	protein binding
1431382_a_at	AK018895	Clip4	CAP-GLY domain containing linker protein family, member 4				-2.46	0.0121984	0.0198395
1450355_a_at	NM_007599	Capg	capping protein (actin filament), gelsolin-like	-1.93	0.000574541	0.00374737				cell projection biogenesis	barbed-end actin filament capping	developmental process	cellular process	negative regulation of cellular process
1452830_s_at	AK010453	Cad	carbamoyl-phosphate synthetase 2, aspartate transcarbamylase, and dihydroorotase	-2.09	0.00557115	0.0102088				'de novo' pyrimidine base biosynthetic process	pyrimidine nucleotide biosynthetic process	amino acid metabolic process	arginine biosynthetic process	glutamine metabolic process
1449402_at	AB046929	Chst7	carbohydrate (N-acetylglucosamino) sulfotransferase 7	-1.72	0.000501078	0.00360387				carbohydrate metabolic process	N-acetylglucosamine metabolic process	sulfur metabolic process	chondroitin sulfate biosynthetic process	proteoglycan metabolic process
1448949_at	NM_007607	Car4	carbonic anhydrase 4				3.06	0.000144241	0.00331579	one-carbon compound metabolic process	cellular metabolic process	metabolic process	cellular process	Molecular Function:
1418094_s_at	NM_007607	Car4	carbonic anhydrase 4				2.82	1.8e-05	0.00195299	one-carbon compound metabolic process	cellular metabolic process	metabolic process	cellular process	Molecular Function:
1418509_at	BC010758	Cbr2	carbonyl reductase 2	-2.05	0.00171498	0.00571992				NADH oxidation	metabolic process	cofactor metabolic process	cellular metabolic process	NAD metabolic process
1418018_at	NM_007754	Cpd	carboxypeptidase D	3.35	0.000660862	0.00397805				carbohydrate metabolic process	proteolysis	cellular protein metabolic process	cellular metabolic process	cellular macromolecule metabolic process
1439437_x_at	BB435432	Cpe	carboxypeptidase E	2.6	0.000802158	0.00425901				proteolysis	insulin processing	cellular metabolic process	cellular macromolecule metabolic process	protein metabolic process
1415704_a_at	AF320340	Cdv3	carnitine deficiency-associated gene expressed in ventricle 3				1.79	4.87e-06	0.00163871
1440332_at	BB490889	Cdv3	carnitine deficiency-associated gene expressed in ventricle 3	1.74	0.000609314	0.00384754
1457296_at	BE630003	Cilp	cartilage intermediate layer protein, nucleotide pyrophosphohydrolase				3.84	0.00995374	0.0176133	biological_process	all	Molecular Function:	molecular_function	all
1430529_at	AK019176	Csnk1a1	casein kinase 1, alpha 1	2.45	1.95e-05	0.00224636				protein amino acid phosphorylation	biological_process	Wnt receptor signaling pathway	cellular metabolic process	all
1417176_at	BE952001	Csnk1e	casein kinase 1, epsilon	1.87	0.00341135	0.00773533				protein amino acid phosphorylation	circadian rhythm	Wnt receptor signaling pathway	cellular metabolic process	post-translational protein modification
1423370_a_at	AI326320	Csnk1g2	casein kinase 1, gamma 2	-1.94	0.00185574	0.00593206				protein amino acid phosphorylation	Wnt receptor signaling pathway	cellular metabolic process	post-translational protein modification	cell communication
1419038_a_at	BB283759	Csnk2a1	casein kinase 2, alpha 1 polypeptide	3.6	3.59e-05	0.00224636				protein amino acid phosphorylation	Wnt receptor signaling pathway	cellular metabolic process	post-translational protein modification	cell communication
1416728_at	NM_009975	Csnk2b	casein kinase 2, beta polypeptide	-1.89	0.000441683	0.00344658				signal transduction	Wnt receptor signaling pathway	cell surface receptor linked signal transduction	cellular process	cell communication
1455886_at	BB385581	Cbl	Casitas B-lineage lymphoma	3.35	0.00140428	0.00524785				ubiquitin cycle	immune response	cell surface receptor linked signal transduction	intracellular signaling cascade	cellular metabolic process
1455082_at	AW545867	Cblb	Casitas B-lineage lymphoma b				2.78	0.000375963	0.00403144	ubiquitin cycle	immune response	cell surface receptor linked signal transduction	intracellular signaling cascade	T cell activation
1458469_at	BB205662	Cblb	Casitas B-lineage lymphoma b				2.54	0.00194078	0.00738222	ubiquitin cycle	immune response	cell surface receptor linked signal transduction	intracellular signaling cascade	T cell activation
1450691_at	NM_080643	Caskin2	cask-interacting protein 2	-2.05	0.000122231	0.00258377				biological_process	all	Molecular Function:	molecular_function	all
1425686_at	BE284491	Cflar	CASP8 and FADD-like apoptosis regulator	2.46	0.000760476	0.00421644				proteolysis	apoptosis	induction of apoptosis	regulation of apoptosis	negative regulation of apoptosis
1436395_at	BB766747	Card6	caspase recruitment domain family, member 6	-1.92	0.00057308	0.00374737				regulation of apoptosis	regulation of I-kappaB kinase/NF-kappaB cascade	regulation of signal transduction	cell differentiation	developmental process
1416429_a_at	NM_009804	Cat	catalase	2.09	0.00231748	0.0064467	2.01	0.00249118	0.00809391	electron transport	response to oxidative stress	hydrogen peroxide catabolic process	response to reactive oxygen species	oxygen and reactive oxygen species metabolic process
1416430_at	NM_009804	Cat	catalase				2	0.000113395	0.00322487	electron transport	response to oxidative stress	hydrogen peroxide catabolic process	response to reactive oxygen species	oxygen and reactive oxygen species metabolic process
1428635_at	AK007659	Comtd1	catechol-O-methyltransferase domain containing 1	-1.76	0.00240564	0.00656792				protein prenylation	cellular metabolic process	lipoprotein metabolic process	cellular process	macromolecule metabolic process
1420930_s_at	BQ031240	Ctnnal1	catenin (cadherin associated protein), alpha-like 1				5.13	1.94e-05	0.00195299	cell adhesion	Rho protein signal transduction	signal transduction	biological adhesion	intracellular signaling cascade
1420929_at	BQ031240	Ctnnal1	catenin (cadherin associated protein), alpha-like 1				3.36	0.00137983	0.00651391	cell adhesion	Rho protein signal transduction	signal transduction	biological adhesion	intracellular signaling cascade
1431694_a_at	AK003595	Ctnnbip1	catenin beta interacting protein 1				-1.65	0.000363814	0.0039969	multicellular organismal development	anterior/posterior pattern formation	Wnt receptor signaling pathway	negative regulation of Wnt receptor signaling pathway	regulation of signal transduction
1417567_at	BF457754	Ctnnbip1	catenin beta interacting protein 1	-2.35	0.00203382	0.00614278				multicellular organismal development	anterior/posterior pattern formation	Wnt receptor signaling pathway	negative regulation of Wnt receptor signaling pathway	regulation of signal transduction
1417492_at	M14222	Ctsb	cathepsin B	-1.76	0.00020279	0.00284923				proteolysis	response to oxidative stress	regulation of catalytic activity	oxygen and reactive oxygen species metabolic process	response to chemical stimulus
1451310_a_at	J02583	Ctsl	cathepsin L				2.52	0.000255106	0.00376794	proteolysis	cellular protein metabolic process	cellular metabolic process	cellular macromolecule metabolic process	protein metabolic process
1417868_a_at	NM_022325	Ctsz	cathepsin Z	-2.51	0.00237125	0.00652221				proteolysis	cellular protein metabolic process	cellular metabolic process	cellular macromolecule metabolic process	protein metabolic process
1417869_s_at	NM_022325	Ctsz	cathepsin Z	-2.42	0.00118908	0.00493311				proteolysis	cellular protein metabolic process	cellular metabolic process	cellular macromolecule metabolic process	protein metabolic process
1417870_x_at	NM_022325	Ctsz	cathepsin Z	-2.37	0.00264375	0.00681618				proteolysis	cellular protein metabolic process	cellular metabolic process	cellular macromolecule metabolic process	protein metabolic process
1418413_at	NM_007617	Cav3	caveolin 3	-1.86	0.000308504	0.00314984				endocytosis	metabolic process	regulation of calcium ion transport via voltage-gated calcium channel	regulation of calcium ion transport	transport
1452207_at	Y15163	Cited2	Cbp/p300-interacting transactivator, with Glu/Asp-rich carboxy-terminal domain, 2				2.32	0.0107627	0.0184156	blood vessel development	transcription	regulation of transcription, DNA-dependent	regulation of transcription from RNA polymerase II promoter	determination of left/right symmetry
1425400_a_at	BC025116	Cited4	Cbp/p300-interacting transactivator, with Glu/Asp-rich carboxy-terminal domain, 4	-2.77	0.000605468	0.00384605	-2.47	0.000736061	0.00523326	transcription	regulation of transcription, DNA-dependent	regulation of transcription	positive regulation of transcription	positive regulation of cellular process
1423233_at	BB831146	Cebpd	CCAAT/enhancer binding protein (C/EBP), delta				6.73	0.000321832	0.0039969	transcription	regulation of transcription, DNA-dependent	cellular metabolic process	RNA metabolic process	regulation of transcription
1451639_at	AB012273	Cebpg	CCAAT/enhancer binding protein (C/EBP), gamma				1.71	0.000170895	0.00341241	liver development	nucleosome disassembly	chromatin remodeling	transcription	regulation of transcription, DNA-dependent
1449042_at	BB836888	Ctcf	CCCTC-binding factor	4.48	0.000176303	0.00272786				electron transport	DNA methylation	imprinting	transcription	regulation of transcription, DNA-dependent
1448715_x_at	NM_010490	Ccrn4l	CCR4 carbon catabolite repression 4-like				1.76	0.00154624	0.00670656
1435965_at	AI481951	Cnot3	CCR4-NOT transcription complex, subunit 3	-2.26	0.00278602	0.00698221				transcription	regulation of transcription, DNA-dependent	regulation of transcription	cellular metabolic process	RNA metabolic process
1450083_at	AI448404	Cnot4	CCR4-NOT transcription complex, subunit 4	2.43	0.00125238	0.00502625				transcription	regulation of transcription, DNA-dependent	ubiquitin cycle	biological_process	cellular metabolic process
1417268_at	NM_009841	Cd14	CD14 antigen				2.11	0.00886916	0.016259	inflammatory response	immune response	immune system process	response to stimulus	response to external stimulus
1424093_x_at	U89772	Cd151	CD151 antigen	-1.74	0.000370306	0.00330473				protein binding	binding	Cellular Component:	plasma membrane	membrane
1419144_at	NM_053094	Cd163	CD163 antigen				3.35	0.000358653	0.0039969	acute-phase response	inflammatory response	response to stimulus	response to external stimulus	response to wounding
1416440_at	NM_016898	Cd164	CD164 antigen	1.76	0.00278406	0.00697957				cell adhesion	heterophilic cell adhesion	cell-cell adhesion	biological adhesion	cellular process
1420582_at	AF373412	Cd209e	CD209e antigen	2.05	0.000966784	0.00453966				endocytosis	biological_process	transport	establishment of localization	cellular component organization and biogenesis
1417439_at	NM_054042	Cd248	CD248 antigen, endosialin	-1.99	0.00140835	0.00525344				biological_process	all	Molecular Function:	calcium ion binding	sugar binding
1448919_at	NM_025422	Cd302	CD302 antigen				1.83	0.00167194	0.00693305	sugar binding	carbohydrate binding	binding	Cellular Component:	membrane
1423166_at	BB534670	Cd36	CD36 antigen	1.61	0.000107495	0.00256428
1430138_at	AW987309	Cd3eap	CD3E antigen, epsilon polypeptide associated protein	-2.09	0.00198684	0.00608254				DNA repair	nucleotide-excision repair	response to DNA damage stimulus	response to X-ray	cellular metabolic process
1439221_s_at	BB220422	Cd40	CD40 antigen	-2.19	0.00491274	0.00949027				immune response-regulating cell surface receptor signaling pathway	apoptosis	immune response	signal transduction	positive regulation of B cell proliferation
1449473_s_at	NM_011611	Cd40	CD40 antigen	-1.81	0.00101842	0.00466314				immune response-regulating cell surface receptor signaling pathway	apoptosis	immune response	signal transduction	positive regulation of B cell proliferation
1427301_at	BE634960	Cd48	CD48 antigen	-2.98	0.000898623	0.00439864				protein binding	GPI anchor binding	lipid binding	phospholipid binding	phosphoinositide binding
1449164_at	BC021637	Cd68	CD68 antigen	-2.17	0.000108045	0.00256857				extracellular space	lysosome	plasma membrane	membrane	integral to membrane
1425519_a_at	BC003476	Cd74	CD74 antigen (invariant polypeptide of major histocompatibility complex, class II antigen-associated)	-3.79	0.00136014	0.00519005	-3.06	0.00329962	0.00925589	ribosomal small subunit assembly and maintenance	translation	processing of 20S pre-rRNA	ribosome biogenesis and assembly	cell differentiation
1416111_at	NM_009856	Cd83	CD83 antigen	-1.95	0.000615297	0.00385882				extracellular space	plasma membrane	integral to membrane	intrinsic to membrane	extracellular region
1418394_a_at	NM_011925	Cd97	CD97 antigen	-1.79	0.000641329	0.00391008				cell adhesion	signal transduction	G-protein coupled receptor protein signaling pathway	neuropeptide signaling pathway	biological adhesion
1430514_a_at	AK002762	Cd99	CD99 antigen	-2.08	3.5e-05	0.00224636				membrane	integral to membrane	intrinsic to membrane	cell	all
1428850_x_at	AK004342	Cd99	CD99 antigen	-1.97	0.000261803	0.0030337				membrane	integral to membrane	intrinsic to membrane	cell	all
1453556_x_at	AK002762	Cd99	CD99 antigen	-1.95	0.000206824	0.00285454				membrane	integral to membrane	intrinsic to membrane	cell	all
1434652_at	BI154551	Cdc42bpb	Cdc42 binding protein kinase beta	-2.19	0.000210764	0.00285571				protein amino acid phosphorylation	intracellular signaling cascade	actin cytoskeleton reorganization	regulation of small GTPase mediated signal transduction	regulation of signal transduction
1422642_at	BB012489	Cdc42ep3	CDC42 effector protein (Rho GTPase binding) 3				-1.59	3.39e-05	0.0020509	regulation of cell shape	anatomical structure morphogenesis	cell morphogenesis	regulation of biological process	developmental process
1416511_a_at	NM_020006	Cdc42ep4	CDC42 effector protein (Rho GTPase binding) 4				1.89	0.00130371	0.0063772	Rho protein signal transduction	regulation of cell shape	positive regulation of pseudopodium formation	anatomical structure morphogenesis	developmental process
1417161_at	NM_026373	Cdk2ap2	CDK2-associated protein 2	-1.84	0.00143622	0.00527993
1448779_at	NM_028412	Ciz1	CDKN1A interacting zinc finger protein 1	-2.26	0.000639467	0.00391008				electron transport	generation of precursor metabolites and energy	cellular metabolic process	metabolic process	cellular process
1448134_at	NM_013753	X99384	cDNA sequence X99384	-1.96	0.00531775	0.00992057				protein tyrosine phosphatase activity	hydrolase activity	hydrolase activity, acting on ester bonds	phosphoprotein phosphatase activity	catalytic activity
1438957_x_at	BB027654	Cds2	CDP-diacylglycerol synthase (phosphatidate cytidylyltransferase) 2				1.97	0.00267408	0.0082972
1425538_x_at	BC016891	Ceacam1	CEA-related cell adhesion molecule 1	2.09	0.0071134	0.0118296				positive regulation of MAPK activity	regulation of biological process	regulation of MAPK activity	regulation of kinase activity	positive regulation of biological process
1450494_x_at	NM_011926	Ceacam1	CEA-related cell adhesion molecule 1	1.91	0.000280867	0.00309367				positive regulation of MAPK activity	regulation of biological process	regulation of MAPK activity	regulation of kinase activity	positive regulation of biological process
1459761_x_at	BB342841	Cadm2	cell adhesion molecule 2	3.49	0.00240808	0.00656972
1426263_at	AY059394	Cadm4	cell adhesion molecule 4				-2.11	0.000354579	0.0039969	extracellular space	integral to membrane	extracellular region part	cell part	all
1418841_s_at	NM_007661	Cdc2l1	cell division cycle 2-like 1	-1.74	0.000737897	0.00416482				blastocyst development	protein amino acid phosphorylation	apoptosis	cell cycle	regulation of mitosis
1434879_at	BI794243	Cdc34	cell division cycle 34 homolog	-1.7	0.000802987	0.00425901				protein modification	ubiquitin cycle	cellular metabolic process	cellular macromolecule metabolic process	protein metabolic process
1417740_at	BB756370	Cdc37l1	cell division cycle 37 homolog -like 1				1.71	0.0004473	0.00432106	regulation of progression through cell cycle	cytokinesis	cell division	regulation of cell cycle	regulation of biological process
1436157_at	AW538049	Ccar1	cell division cycle and apoptosis regulator 1	2.12	0.00440975	0.00892472				apoptosis	cell cycle	positive regulation of apoptosis	cell differentiation	positive regulation of cellular process
1448001_x_at	AV352659	Cdca3	cell division cycle associated 3	2.28	0.000434224	0.00344658
1448000_at	AV352659	Cdca3	cell division cycle associated 3	2.11	0.00041227	0.0034173
1437850_a_at	AV299745	Cnbp	cellular nucleic acid binding protein	2.37	0.00392387	0.0083069				transcription	regulation of transcription, DNA-dependent	cholesterol biosynthetic process	positive regulation of cell proliferation	positive regulation of transcription from RNA polymerase II promoter
1419833_s_at	AI851258	Centd3	centaurin, delta 3	-3.6	0.00187056	0.0059545				signal transduction	regulation of cell shape	negative regulation of cell migration	negative regulation of Rac protein signal transduction	negative regulation of Rho protein signal transduction
1451282_at	AF469621	Centd3	centaurin, delta 3	-2.33	0.00318317	0.00749382				signal transduction	regulation of cell shape	negative regulation of cell migration	negative regulation of Rac protein signal transduction	negative regulation of Rho protein signal transduction
1435432_at	BE688580	Centg2	centaurin, gamma 2	-1.83	0.00196017	0.00605341				transport	small GTPase mediated signal transduction	biological_process	protein transport	regulation of GTPase activity
1435433_at	BE688580	Centg2	centaurin, gamma 2	2.15	0.000423458	0.00344658				transport	small GTPase mediated signal transduction	biological_process	protein transport	regulation of GTPase activity
1434032_at	BQ175381	Centg3	Centaurin, gamma 3	-2.78	5.91e-05	0.00237124				regulation of transcription, DNA-dependent	small GTPase mediated signal transduction	regulation of GTPase activity	regulation of hydrolase activity	cellular metabolic process
1423910_at	AF459091	Centg3	centaurin, gamma 3	-2.67	0.0136041	0.0184886				regulation of transcription, DNA-dependent	small GTPase mediated signal transduction	regulation of GTPase activity	regulation of hydrolase activity	cellular metabolic process
1450842_a_at	AV132173	Cenpa	centromere protein A				-2.06	0.000501734	0.00459571	nucleosome assembly	chromosome organization and biogenesis (sensu Eukaryota)	cell differentiation	cellular component assembly	chromatin assembly or disassembly
1428727_at	AK014527	Cep192	centrosomal protein 192				1.7	7.08e-06	0.00163871	translation	cellular macromolecule metabolic process	protein metabolic process	cellular metabolic process	cellular process
1454112_a_at	AK012779	Cep27	centrosomal protein 27	2.42	0.00116863	0.00487747				centrosome	intracellular organelle	non-membrane-bound organelle	intracellular part	all
1434034_at	BI905090	Cerk	ceramide kinase	-2.03	0.000333225	0.00324341				ceramide metabolic process	protein kinase C activation	G-protein coupled receptor protein signaling pathway	cellular metabolic process	sphingoid metabolic process
1459911_at	AA285490	Cdr2l	cerebellar degeneration-related protein 2-like	-1.85	0.000985647	0.00458575
1423095_s_at	AV156594	Crbn	cereblon	1.8	0.00198674	0.00608254	1.79	0.000771821	0.00530564	ATP-dependent proteolysis	biological_process	cellular metabolic process	cellular macromolecule metabolic process	protein metabolic process
1423094_at	AV156594	Crbn	cereblon				1.68	0.0025862	0.00815712	ATP-dependent proteolysis	biological_process	cellular metabolic process	cellular macromolecule metabolic process	protein metabolic process
1448734_at	BB332449	Cp	ceruloplasmin				2.46	0.000492174	0.00455223
1455393_at	BB009037	Cp	ceruloplasmin				2.24	5.87e-05	0.00255051	transport	ion transport	copper ion transport	iron ion transport	di-, tri-valent inorganic cation transport
1417496_at	BB332449	Cp	ceruloplasmin	5.24	0.000809793	0.00426646
1441326_at	AV381752	Cp	ceruloplasmin	2.23	0.0125551	0.0174466				transport	ion transport	copper ion transport	iron ion transport	di-, tri-valent inorganic cation transport
1451382_at	BC025169	Chac1	ChaC, cation transport regulator-like 1				2.48	0.011352	0.0190431	protein binding	binding
1433534_a_at	AV172084	Cct2	chaperonin subunit 2 (beta)	1.91	0.000941197	0.00449321				protein folding	protein amino acid phosphorylation	cellular protein metabolic process	phosphate metabolic process	cellular metabolic process
1449645_s_at	AL024092	Cct3	chaperonin subunit 3 (gamma)	-1.98	0.00155688	0.00547733				extracellular space	integral to membrane	extracellular region part	cell part	all
1459987_s_at	NM_009836	Cct3	chaperonin subunit 3 (gamma)	-1.74	0.000689927	0.00403591				extracellular space	integral to membrane	extracellular region part	cell part	all
1456082_x_at	AV100061	Cct4	chaperonin subunit 4 (delta)	2.36	0.000722509	0.00414404
1419282_at	U50712	Ccl12	chemokine (C-C motif) ligand 12	-2.93	0.00408305	0.00851535				chemotaxis	inflammatory response	immune response	signal transduction	taxis
1420380_at	AF065933	Ccl2	chemokine (C-C motif) ligand 2	-2.31	0.000405582	0.00340897				anti-apoptosis	chemotaxis	inflammatory response	immune response	signal transduction
1419426_s_at	NM_011335	Ccl21a	chemokine (C-C motif) ligand 21b	-1.76	0.00115227	0.00486226				immune response	leukocyte chemotaxis	negative regulation of myeloid cell differentiation	negative regulation of developmental process	cell differentiation
1420249_s_at	AV084904	Ccl6	chemokine (C-C motif) ligand 6				2.99	0.000362489	0.0039969
1417266_at	BC002073	Ccl6	chemokine (C-C motif) ligand 6				2.97	0.000937232	0.00563722	chemotaxis	immune response	signal transduction	taxis	immune system process
1417936_at	AF128196	Ccl9	chemokine (C-C motif) ligand 9				2.52	0.00240566	0.00797353	chemotaxis	immune response	signal transduction	taxis	immune system process
1448898_at	AF128196	Ccl9	chemokine (C-C motif) ligand 9				2.22	0.00145993	0.00658746	chemotaxis	immune response	signal transduction	taxis	immune system process
1437668_at	BB543291	Ccrl1	Chemokine (C-C motif) receptor-like 1	-2.84	0.00887376	0.013676				signal transduction	G-protein coupled receptor protein signaling pathway	cell surface receptor linked signal transduction	cellular process	cell communication
1437669_x_at	BB543291	Ccrl1	Chemokine (C-C motif) receptor-like 1	-2.58	0.00336537	0.00767963				signal transduction	G-protein coupled receptor protein signaling pathway	cell surface receptor linked signal transduction	cellular process	cell communication
1419209_at	NM_008176	Cxcl1	chemokine (C-X-C motif) ligand 1	-1.92	0.00623343	0.0109322				regulation of progression through cell cycle	inflammatory response	immune response	cellular process	immune system process
1417851_at	AF030636	Cxcl13	chemokine (C-X-C motif) ligand 13				5.43	0.00132551	0.00641259	chemotaxis	inflammatory response	immune response	lymph node development	taxis
1418457_at	AF252873	Cxcl14	chemokine (C-X-C motif) ligand 14	-2.44	0.0154607	0.0203571				immune response	response to stimulus	immune system process	Molecular Function:	cytokine activity
1449195_s_at	BC019961	Cxcl16	chemokine (C-X-C motif) ligand 16	-1.85	0.0151547	0.020036				chemotaxis	immune response	taxis	immune system process	response to stimulus
1418652_at	NM_008599	Cxcl9	chemokine (C-X-C motif) ligand 9				-3.43	0.00414677	0.010407	inflammatory response	immune response	immune system process	response to stimulus	response to external stimulus
1451305_at	AF331040	Cby1	chibby homolog 1	-1.71	0.000356483	0.00328173				protein localization	negative regulation of Wnt receptor signaling pathway	negative regulation of transcription, DNA-dependent	regulation of signal transduction	negative regulation of signal transduction
1419764_at	NM_009892	Chi3l3	chitinase 3-like 3				3.5	0.00407541	0.0102927	carbohydrate metabolic process	chitin catabolic process	inflammatory response	glucosamine catabolic process	nitrogen compound metabolic process
1417852_x_at	AF047838	Clca1	chloride channel calcium activated 1				4.03	0.00087839	0.00553772	chloride transport	transport	inorganic anion transport	establishment of localization	localization
1460259_s_at	AF108501	Clca1	chloride channel calcium activated 1				7.53	0.00181485	0.00711918	chloride transport	transport	inorganic anion transport	establishment of localization	localization
1416656_at	NM_033444	Clic1	chloride intracellular channel 1	-1.78	2.12e-05	0.00224636				transport	ion transport	chloride transport	inorganic anion transport	establishment of localization
1456873_at	BB236747	Clic5	chloride intracellular channel 5				1.79	0.00105132	0.00587513	transport	ion transport	chloride transport	inorganic anion transport	establishment of localization
1458381_at	BB028501	Clic5	chloride intracellular channel 5	2.35	0.00442959	0.00894132				transport	ion transport	chloride transport	inorganic anion transport	establishment of localization
1450264_a_at	NM_013490	Chka	choline kinase alpha				1.96	0.000792124	0.00534288	phosphatidylcholine biosynthetic process	glycerophospholipid metabolic process	phospholipid metabolic process	glycerophospholipid biosynthetic process	cellular metabolic process
1455901_at	AI642069	Chpt1	choline phosphotransferase 1	2.02	0.00159685	0.00554202
1423341_at	BB377873	Cspg4	chondroitin sulfate proteoglycan 4	-2.09	0.000322328	0.0032187				activation of MAPK activity	angiogenesis	homophilic cell adhesion	signal transduction	transmembrane receptor protein tyrosine kinase signaling pathway
1422505_at	NM_053068	Chrac1	chromatin accessibility complex 1	-1.66	9.19e-06	0.00224636				chromatin remodeling	organelle organization and biogenesis	cellular metabolic process	establishment and/or maintenance of chromatin architecture	biopolymer metabolic process
1436343_at	BM502696	Chd4	chromodomain helicase DNA binding protein 4	3.45	0.000307566	0.00314442				chromatin assembly or disassembly	transcription	regulation of transcription, DNA-dependent	chromatin modification	cellular metabolic process
1458078_at	BB219858	Chd9	chromodomain helicase DNA binding protein 9	1.96	0.000839075	0.00432294				chromatin assembly or disassembly	transcription	regulation of transcription, DNA-dependent	chromatin modification	cellular metabolic process
1418070_at	AF081260	Cdyl	chromodomain protein, Y chromosome-like				2.64	0.00522293	0.0117555	chromatin assembly or disassembly	metabolic process	organelle organization and biogenesis	cellular metabolic process	establishment and/or maintenance of chromatin architecture
1425455_a_at	BC019472	Churc1	churchill domain containing 1	-1.78	0.00274389	0.006938				transcription	regulation of transcription, DNA-dependent	multicellular organismal development	mesoderm development	positive regulation of transcription
1427338_at	BC027090	Crocc	ciliary rootlet coiled-coil, rootletin	-1.7	0.00115636	0.00486627				cell cycle	centrosome organization and biogenesis	organelle organization and biogenesis	microtubule organizing center organization and biogenesis	cellular component organization and biogenesis
1451114_at	BC027248	Cmtm6	CKLF-like MARVEL transmembrane domain containing 6	-1.78	0.00040912	0.0034141				chemotaxis	taxis	response to stimulus	response to chemical stimulus	locomotory behavior
1423792_a_at	BC027248	Cmtm6	CKLF-like MARVEL transmembrane domain containing 6	2.73	0.0014395	0.00527993				chemotaxis	taxis	response to stimulus	response to chemical stimulus	locomotory behavior
1460253_at	NM_133978	Cmtm7	CKLF-like MARVEL transmembrane domain containing 7	-2.04	0.00236607	0.00652183				chemotaxis	taxis	response to stimulus	response to chemical stimulus	locomotory behavior
1453063_at	AK009844	Cltb	clathrin, light polypeptide (Lcb)	-1.86	0.00641339	0.0111216				intracellular protein transport	biological_process	establishment of protein localization	transport	cellular localization
1455523_at	BG074683	Cstf2	cleavage stimulation factor, 3' pre-RNA subunit 2	1.97	0.00378677	0.00815264				mRNA polyadenylation	mRNA cleavage	mRNA processing	mRNA 3'-end processing	cellular metabolic process
1460102_at	BB037161	Clasp1	CLIP associating protein 1	2.93	0.00680387	0.0115045				microtubule bundle formation	negative regulation of microtubule depolymerization	cell cycle	mitosis	cell division
1427353_at	BB190028	Clasp1	CLIP associating protein 1	2.39	0.00116051	0.00487067				microtubule bundle formation	negative regulation of microtubule depolymerization	cell cycle	mitosis	cell division
1454168_a_at	AK006072	Clpb	ClpB caseinolytic peptidase B homolog				-2.52	0.00785196	0.0151158	regulation of transcription, DNA-dependent	cellular metabolic process	RNA metabolic process	cellular process	regulation of transcription
1437458_x_at	AV075715	Clu	clusterin				2.09	0.000857053	0.00549055	cell death	cell differentiation	cell development	developmental process	cellular developmental process
1418626_a_at	NM_013492	Clu	clusterin				2.04	0.00414041	0.010404	cell death	cell differentiation	cell development	developmental process	cellular developmental process
1454849_x_at	BB433678	Clu	clusterin				1.96	0.00145609	0.00658746	cell death	cell differentiation	cell development	developmental process	cellular developmental process
1437689_x_at	AV152288	Clu	clusterin				1.94	0.00180454	0.00711918	cell death	cell differentiation	cell development	developmental process	cellular developmental process
1433983_at	AV351864	Cnksr3	Cnksr family member 3				1.68	0.000337546	0.0039969	regulation of signal transduction	signal transduction	regulation of biological process	regulation of cellular process	biological regulation
1436838_x_at	BB160417	Cotl1	coactosin-like 1	-3.33	0.00454009	0.00908653
1436236_x_at	AI327078	Cotl1	coactosin-like 1	-2.01	0.0115549	0.0164382				biological_process	defense response to fungus	response to stimulus	response to other organism	response to biotic stimulus
1448929_at	NM_028784	F13a1	coagulation factor XIII, A1 subunit				1.79	0.000549293	0.0047621	tRNA aminoacylation for protein translation	blood coagulation	peptide cross-linking	amino acid metabolic process	carboxylic acid metabolic process
1416384_a_at	NM_021538	Cope	coatomer protein complex, subunit epsilon	-1.65	3.45e-05	0.00224636				transport	retrograde vesicle-mediated transport, Golgi to ER	protein transport	establishment of protein localization	Golgi vesicle transport
1415670_at	BC024686	Copg	coatomer protein complex, subunit gamma	-2.07	0.00147778	0.00533667				transport	intracellular protein transport	protein transport	establishment of protein localization	cellular localization
1454795_at	AV080881	Cobll1	Cobl-like 1				1.79	0.000630135	0.00503018	biological_process	all	Molecular Function:	molecular_function	all
1423701_at	BC020046	Coasy	Coenzyme A synthase	-1.97	0.00176607	0.00579125				biosynthetic process	coenzyme A biosynthetic process	cofactor biosynthetic process	cofactor metabolic process	cellular metabolic process
1448346_at	NM_007687	Cfl1	cofilin 1, non-muscle	-2.23	0.00369712	0.00804463				cytokinesis	neural crest cell migration	neural fold formation	cell motility	actin filament organization
1455138_x_at	AV148266	Cfl1	cofilin 1, non-muscle	-2.11	0.000927312	0.00446554				cytokinesis	neural crest cell migration	neural fold formation	cell motility	actin filament organization
1459840_s_at	AV365721	Ccdc28b	coiled coil domain containing 28B	-2.06	0.00390656	0.00828883
1452937_s_at	BQ031123	Ccdc28b	coiled coil domain containing 28B	-2.01	0.00387764	0.00826083
1451166_a_at	BC026784	Ccdc101	coiled-coil domain containing 101	-1.9	0.00459619	0.00914859
1424517_at	BC026668	Ccdc12	coiled-coil domain containing 12	-2.63	0.000501864	0.00360387
1419803_s_at	C76605	Ccdc12	coiled-coil domain containing 12	-2.1	0.000320054	0.00320843
1428605_at	AI227096	Ccdc124	coiled-coil domain containing 124	-1.85	0.00010493	0.00256428
1428261_at	AK009756	Ccdc134	coiled-coil domain containing 134	-1.81	0.0018001	0.00582135				regulation of transcription, DNA-dependent	lipid metabolic process	cholesterol metabolic process	regulation of transcription	steroid metabolic process
1452721_a_at	BM210204	Ccdc53	coiled-coil domain containing 53	-1.88	0.000519658	0.00364788
1423840_at	BC026206	Ccdc56	coiled-coil domain containing 56	-2.09	1.92e-05	0.00224636				mitochondrion	membrane	integral to membrane	intracellular organelle	intracellular part
1424465_at	BC024862	Ccdc58	coiled-coil domain containing 58	-2.18	0.00126376	0.00504784	-2	0.00171493	0.00700551
1424186_at	BG074158	Ccdc80	coiled-coil domain containing 80				2.07	0.000888648	0.00555377
1427157_at	AW060797	Ccdc85a	coiled-coil domain containing 85A	2.36	0.00460163	0.00915705	2.9	0.0045241	0.0108912
1435589_at	AV308222	Ccdc85b	coiled-coil domain containing 85B	-2.2	0.00372883	0.00808035
1418459_at	AA067702	Ccdc91	coiled-coil domain containing 91	-2.16	0.00104885	0.00470765				transport	protein transport	establishment of protein localization	protein localization	establishment of localization
1416332_at	NM_007705	Cirbp	cold inducible RNA binding protein				-1.96	0.00745153	0.0146102	nucleotide binding	nucleic acid binding	RNA binding	binding	Cellular Component:
1437841_x_at	BB248249	Csdc2	cold shock domain containing C2, RNA binding				2.36	0.00018274	0.00344748	regulation of transcription, DNA-dependent	mRNA processing	cellular metabolic process	RNA metabolic process	cellular process
1451147_x_at	BC016109	Csdc2	cold shock domain containing C2, RNA binding				2.34	0.000552558	0.00476327	regulation of transcription, DNA-dependent	mRNA processing	cellular metabolic process	RNA metabolic process	cellular process
1423845_at	BC016109	Csdc2	cold shock domain containing C2, RNA binding				2.22	0.00199517	0.00745861	regulation of transcription, DNA-dependent	mRNA processing	cellular metabolic process	RNA metabolic process	cellular process
1427396_a_at	BC024826	Csde1	cold shock domain containing E1, RNA binding	2.08	3.31e-05	0.00224636				regulation of transcription, DNA-dependent	cellular metabolic process	RNA metabolic process	cellular process	regulation of transcription
1452968_at	AK003674	Cthrc1	collagen triple helix repeat containing 1				3.54	0.0344531	0.0418861	phosphate transport	biological_process	transport	inorganic anion transport	establishment of localization
1423669_at	U08020	Col1a1	collagen, type I, alpha 1	-4.68	0.00610134	0.0107936				phosphate transport	cell adhesion	transport	establishment of localization	ion transport
1455494_at	BI794771	Col1a1	collagen, type I, alpha 1	-4.31	0.00503406	0.0096046
1423110_at	BF227507	Col1a2	collagen, type I, alpha 2	-2.75	0.0127382	0.0176155				phosphate transport	cell adhesion	transmembrane receptor protein tyrosine kinase signaling pathway	transport	cell surface receptor linked signal transduction
1427883_a_at	AW550625	Col3a1	collagen, type III, alpha 1	-3.12	0.0306304	0.0351093				phosphate transport	cell adhesion	transport	establishment of localization	ion transport
1426348_at	BF158638	Col4a1	collagen, type IV, alpha 1	-2.62	0.00800568	0.0127948				phosphate transport	cell adhesion	transport	establishment of localization	ion transport
1424051_at	BC013560	Col4a2	collagen, type IV, alpha 2	-2.54	0.00162821	0.00558565				phosphate transport	cell adhesion	transport	establishment of localization	ion transport
1420384_at	BC016197	Col4a3bp	collagen, type IV, alpha 3 (Goodpasture antigen) binding protein	2.17	0.00328978	0.00760373				protein serine/threonine kinase activity	kinase activity	transferase activity	protein kinase activity	phosphotransferase activity, alcohol group as acceptor
1434479_at	AV246911	Col5a1	collagen, type V, alpha 1	-1.81	0.00397869	0.0083667				phosphate transport	cell adhesion	transport	establishment of localization	ion transport
1422437_at	AV229424	Col5a2	collagen, type V, alpha 2	-2.21	0.00112797	0.004824	2.2	0.0142574	0.0221067	phosphate transport	cell adhesion	cellular process	transport	establishment of localization
1419703_at	NM_016919	Col5a3	collagen, type V, alpha 3	-2.21	0.00471478	0.00927477				phosphate transport	cell adhesion	cell-matrix adhesion	extracellular matrix organization and biogenesis	cell-substrate adhesion
1448590_at	NM_009933	Col6a1	collagen, type VI, alpha 1	-2.53	0.00903413	0.0138212				proteolysis	phosphate transport	cell adhesion	transport	establishment of localization
1426947_x_at	BI455189	Col6a2	collagen, type VI, alpha 2	-2.18	0.00607916	0.0107735				phosphate transport	cell adhesion	transport	establishment of localization	ion transport
1448755_at	AF011450	Col15a1	collagen, type XV, alpha 1	-3.18	0.00450777	0.0090511	-2.82	0.00628162	0.0132222	phosphate transport	cell adhesion	transport	establishment of localization	ion transport
1460220_a_at	BM233698	Csf1	colony stimulating factor 1 (macrophage)	-2.65	0.0147143	0.0196013				positive regulation of cell-matrix adhesion	positive regulation of cell proliferation	cellular process	regulation of ossification	positive regulation of cell migration
1448914_a_at	BM233698	Csf1	colony stimulating factor 1 (macrophage)	-2.3	0.00672864	0.0114311				positive regulation of cell-matrix adhesion	positive regulation of cell proliferation	cellular process	regulation of ossification	positive regulation of cell migration
1423593_a_at	AK004947	Csf1r	colony stimulating factor 1 receptor	-2.07	0.000105048	0.00256428				regulation of progression through cell cycle	protein amino acid phosphorylation	transmembrane receptor protein tyrosine kinase signaling pathway	cellular process	cellular metabolic process
1420703_at	BM941868	Csf2ra	colony stimulating factor 2 receptor, alpha, low-affinity (granulocyte-macrophage)	-2.65	0.00144249	0.00527993
1449360_at	NM_007781	Csf2rb2	colony stimulating factor 2 receptor, beta 2, low-affinity (granulocyte-macrophage)				2.78	0.0159226	0.0237856	cytokine and chemokine mediated signaling pathway	signal transduction	cell surface receptor linked signal transduction	cellular process	cell communication
1455660_at	BB769628	Csf2rb	colony stimulating factor 2 receptor, beta, low-affinity (granulocyte-macrophage)				3.62	0.0130759	0.0208107	cytokine and chemokine mediated signaling pathway	signal transduction	cell surface receptor linked signal transduction	cellular process	cell communication
1424122_s_at	AB076722	Commd1	COMM domain containing 1	-1.63	4.67e-05	0.00228451				copper ion homeostasis	transition metal ion homeostasis	chemical homeostasis	metal ion homeostasis	di-, tri-valent inorganic cation homeostasis
1433594_at	BI412929	Commd2	COMM domain containing 2	-1.68	2.18e-05	0.00224636				biological_process	all	Molecular Function:	molecular_function	all
1435863_at	BE133720	Commd6	COMM domain containing 6	-1.87	0.000567031	0.00373303				biological_process	all	Molecular Function:	molecular_function	all
1438644_x_at	BB264843	Commd9	COMM domain containing 9	-1.84	0.00300492	0.00727601
1417381_at	NM_007572	C1qa	complement component 1, q subcomponent, alpha polypeptide	-2.07	0.000155857	0.0026968				phosphate transport	immune response	complement activation	complement activation, classical pathway	innate immune response
1417063_at	NM_009777	C1qb	complement component 1, q subcomponent, beta polypeptide	-2.34	0.00058404	0.00377744				phosphate transport	immune response	complement activation	complement activation, classical pathway	innate immune response
1449401_at	NM_007574	C1qc	complement component 1, q subcomponent, C chain	-2.4	0.000247458	0.00295813				phosphate transport	immune response	complement activation	complement activation, classical pathway	innate immune response
1423954_at	K02782	C3	complement component 3				1.83	0.00416779	0.0104298	positive regulation of type IIa hypersensitivity	inflammatory response	immune response	complement activation	complement activation, alternative pathway
1418021_at	NM_009780	C4b	complement component 4B (Childo blood group)				2.58	0.00069693	0.00511026	complement activation	immunoglobulin mediated immune response	lymphocyte mediated immunity	inflammatory response	regulation of immune response
1423153_x_at	AI987976	Cfh	complement component factor h				2.81	0.00448635	0.0108781	immune response	complement activation	complement activation, alternative pathway	innate immune response	inflammatory response
1452279_at	BB800282	Cfp	complement factor properdin	-2.35	0.00602814	0.0107403				immune response	complement activation, alternative pathway	innate immune response	inflammatory response	regulation of immune response
1416953_at	NM_010217	Ctgf	connective tissue growth factor				3.72	0.00334592	0.00929281	cartilage condensation	ossification	angiogenesis	regulation of cell growth	DNA replication
1455399_at	BB739754	Cnksr1	connector enhancer of kinase suppressor of Ras 1				4.24	0.000240942	0.00370092	Ras protein signal transduction	Rho protein signal transduction	signal transduction	intracellular signaling cascade	small GTPase mediated signal transduction
1452981_at	AK004399	Cntn1	contactin 1	1.74	0.00428552	0.00876728				DNA methylation	cell adhesion	Notch signaling pathway	cellular metabolic process	cell communication
1430520_at	AW548480	Cpne8	copine VIII				3.17	0.00911322	0.016603	biological_process	all	Molecular Function:	molecular_function	all
1431146_a_at	AK004559	Cpne8	copine VIII				2.39	0.00619511	0.0130915	biological_process	all	Molecular Function:	molecular_function	all
1438705_at	BB471309	Cbfa2t3	core-binding factor, runt domain, alpha subunit 2, translocated to, 3	-1.83	0.00307144	0.00734503				regulation of transcription, DNA-dependent	granulocyte differentiation	cell differentiation	hemopoietic or lymphoid organ development	developmental process
1418582_at	NM_009824	Cbfa2t3	core-binding factor, runt domain, alpha subunit 2, translocated to, 3 (human)	-1.7	0.000220599	0.00288646				regulation of transcription, DNA-dependent	granulocyte differentiation	cell differentiation	hemopoietic or lymphoid organ development	developmental process
1419017_at	NM_016869	Corin	corin				1.84	0.000911863	0.00558852	proteolysis	cellular protein metabolic process	cellular metabolic process	cellular macromolecule metabolic process	protein metabolic process
1455269_a_at	BB740218	Coro1a	coronin, actin binding protein 1A	-4.41	0.000437499	0.00344658				actin binding	cytoskeletal protein binding	protein binding	binding
1416246_a_at	BC002136	Coro1a	coronin, actin binding protein 1A	-3.33	0.00576262	0.0104088				actin binding	cytoskeletal protein binding	protein binding	binding
1449660_s_at	AW548837	Coro1c	coronin, actin binding protein 1C	-3.08	2.91e-05	0.00224636				actin cortical patch assembly	phagocytosis	actin cytoskeleton organization and biogenesis	cell differentiation	cellular component assembly
1437721_at	BB543398	Coro1c	coronin, actin binding protein 1C	2.99	0.00604927	0.0107575
1426122_a_at	AB070896	Coro6	coronin, actin binding protein 6	-2.96	0.00133182	0.00517519				biological_process	all	Molecular Function:	molecular_function	all
1436613_at	AI507196	Coro6	coronin, actin binding protein 6	-2.08	0.00483423	0.00942545				biological_process	all	Molecular Function:	molecular_function	all
1421315_s_at	BI688355	Cttn	cortactin	-1.98	3.48e-05	0.00224636				protein binding	binding	Cellular Component:	ruffle	cytoplasm
1422012_at	U21729	Crhr2	corticotropin releasing hormone receptor 2	-4.05	0.00214012	0.00628284				signal transduction	G-protein coupled receptor protein signaling pathway	negative regulation of angiogenesis	anatomical structure morphogenesis	anatomical structure formation
1448677_at	NM_010926	Cox4nb	COX4 neighbor	-2.02	0.000328509	0.00323445				mitochondrion	intracellular organelle	intracellular part	intracellular	organelle
1421946_at	NM_007768	Crp	C-reactive protein, pentraxin-related	2.3	0.0114467	0.0163232				acute-phase response	response to stimulus	inflammatory response	response to external stimulus	response to wounding
1436983_at	BG069466	Crebbp	CREB binding protein	5.07	0.00106046	0.00472846				response to hypoxia	transcription	regulation of transcription, DNA-dependent	signal transduction	histone acetylation
1429373_x_at	AK014553	Crtc2	CREB regulated transcription coactivator 2	-1.63	8.09e-05	0.00249863
1441330_at	BG295465	Crb1	crumbs homolog 1				2.63	0.0147201	0.0225761	visual perception	membrane organization and biogenesis	eye photoreceptor cell development	response to stimulus	cell differentiation
1426383_at	BF303057	Cry2	cryptochrome 2 (photolyase-like)	-1.69	0.000358086	0.00328197				DNA repair	transcription	regulation of transcription, DNA-dependent	protein import into nucleus	circadian rhythm
1420686_at	NM_021351	Cryba4	crystallin, beta A4	-2.24	0.000104631	0.00256428	-1.85	0.00412683	0.0103871	sensory organ development	multicellular organismal development	anatomical structure development	system development	developmental process
1459589_at	C85932	Cryl1	crystallin, lambda 1	2.05	0.00391265	0.0082908				fatty acid metabolic process	carboxylic acid metabolic process	cellular metabolic process	cellular lipid metabolic process	organic acid metabolic process
1452055_at	BB770944	Ctdsp1	CTD (carboxy-terminal domain, RNA polymerase II, polypeptide A) small phosphatase 1	-2.39	0.001479	0.00533667				phosphoprotein phosphatase activity	hydrolase activity	phosphoric monoester hydrolase activity	hydrolase activity, acting on ester bonds	catalytic activity
1422679_s_at	BB459423	Ctr9	Ctr9, Paf1/RNA polymerase II complex component, homolog	-1.75	0.000546544	0.00370234				biological_process	all	Molecular Function:	binding	protein binding
1460039_at	BB035924	Clec1a	C-type lectin domain family 1, member a				2.79	0.00188432	0.00726554	receptor activity	sugar binding	carbohydrate binding	binding	signal transducer activity
1455326_at	BB315720	Clec16a	C-type lectin domain family 16, member A	-1.83	0.00124176	0.00501176
1419477_at	NM_053109	Clec2d	C-type lectin domain family 2, member d				2.23	0.00499787	0.011435	cellular defense response	protection from natural killer cell mediated cytotoxicity	negative regulation of osteoclast differentiation	negative regulation of developmental process	cell differentiation
1420804_s_at	NM_010819	Clec4d	C-type lectin domain family 4, member d				10.53	0.000274718	0.00378293	immune response	response to stimulus	immune system process	Molecular Function:	sugar binding
1425951_a_at	AF240358	Clec4n	C-type lectin domain family 4, member n				4.08	0.00206976	0.00755188	immune response	response to stimulus	immune system process	Molecular Function:	sugar binding
1438572_at	AV327842	Csmd3	CUB and Sushi multiple domains 3	1.81	0.00299714	0.00726628				carbohydrate metabolic process	macromolecule metabolic process	primary metabolic process	metabolic process	Molecular Function:
1417413_at	NM_008411	Cuzd1	CUB and zona pellucida-like domains 1				2.8	0.00438324	0.0107116	substrate-bound cell migration, cell attachment to substrate	cell cycle	cell adhesion	pregnancy	cell proliferation
1435358_at	BB400076	Cuedc1	CUE domain containing 1	-2.9	0.00158835	0.00552989				biological_process	all	Molecular Function:	molecular_function	all
1451447_at	BC024476	Cuedc1	CUE domain containing 1	1.99	0.00704896	0.0117696				biological_process	all	Molecular Function:	molecular_function	all
1417453_at	AW536452	Cul4b	cullin 4B				2.24	0.00385748	0.00995597	cell cycle	cellular process
1452722_a_at	BB702110	Cul5	cullin 5	3.33	0.00034366	0.00325411				ubiquitin cycle	cell cycle	cellular metabolic process	cellular macromolecule metabolic process	protein metabolic process
1417039_a_at	NM_025611	Cul7	cullin 7	-2.06	0.00107838	0.00475764				vasculogenesis	proteolysis	ubiquitin cycle	transport	apoptosis
1429621_at	BM238658	Cand2	cullin-associated and neddylation-dissociated 2 (putative)	-2.19	0.000657388	0.00397259				transcription	regulation of transcription, DNA-dependent	ubiquitin cycle	cellular metabolic process	RNA metabolic process
1447500_at	BB129488	Cux2	cut-like homeobox 2	-2.46	0.00220857	0.00634104	-2.65	0.000640586	0.00503018	transcription	regulation of transcription, DNA-dependent	regulation of transcription	negative regulation of transcription, DNA-dependent	negative regulation of cellular metabolic process
1450181_at	NM_007804	Cux2	cut-like homeobox 2	-1.99	0.00321742	0.00753143				transcription	regulation of transcription, DNA-dependent	regulation of transcription	negative regulation of transcription, DNA-dependent	negative regulation of cellular metabolic process
1439144_at	BB749215	Cwf19l1	CWF19-like 1, cell cycle control	-1.93	0.00207613	0.00620752				biological_process	all	Molecular Function:	molecular_function	all
1452221_a_at	BB447351	Cxxc1	CXXC finger 1 (PHD domain)	-1.74	0.000861627	0.00433169				transcription	regulation of transcription, DNA-dependent	cellular metabolic process	RNA metabolic process	regulation of transcription
1431469_a_at	AK015150	Cxxc5	CXXC finger 5	-1.86	0.00557116	0.0102088	-2.28	0.00175718	0.00704987	DNA binding	zinc ion binding	cation binding	ion binding	binding
1441150_x_at	BB829165	-	cyclic nucleotide gated channel beta 1				3.08	0.00170473	0.00700069
1448698_at	NM_007631	Ccnd1	cyclin D1	-2.25	0.0019879	0.00608254	-2.77	6.49e-05	0.00256391	regulation of progression through cell cycle	re-entry into mitotic cell cycle	protein amino acid phosphorylation	cell cycle	unfolded protein response
1417420_at	NM_007631	Ccnd1	cyclin D1				-3.25	8.83e-05	0.00295147	regulation of progression through cell cycle	re-entry into mitotic cell cycle	protein amino acid phosphorylation	cell cycle	unfolded protein response
1417419_at	NM_007631	Ccnd1	cyclin D1	1.9	0.00301928	0.00729707				regulation of progression through cell cycle	re-entry into mitotic cell cycle	protein amino acid phosphorylation	cell cycle	unfolded protein response
1448229_s_at	NM_009829	Ccnd2	cyclin D2	4.68	0.00181998	0.00585209				regulation of progression through cell cycle	cell cycle	cell division	regulation of cell cycle	regulation of biological process
1416123_at	NM_009829	Ccnd2	cyclin D2	3.42	0.0110539	0.0159086				regulation of progression through cell cycle	cell cycle	cell division	regulation of cell cycle	regulation of biological process
1415907_at	NM_007632	Ccnd3	cyclin D3	-1.83	0.00130172	0.00512792				regulation of progression through cell cycle	cell cycle	signal transduction	T cell proliferation	cell division
1426703_at	BE310730	Gak	cyclin G associated kinase	-2.41	0.00108293	0.00476108				protein amino acid phosphorylation	cell cycle	phosphate metabolic process	cellular macromolecule metabolic process	protein metabolic process
1416488_at	U95826	Ccng2	cyclin G2				3	0.000617192	0.00503018	regulation of progression through cell cycle	cell cycle	mitosis	cell division	regulation of cell cycle
1448364_at	U95826	Ccng2	cyclin G2				2.16	0.000347448	0.0039969	regulation of progression through cell cycle	cell cycle	mitosis	cell division	regulation of cell cycle
1459978_x_at	BB390531	Ccnjl	cyclin J-like	2.18	0.00164429	0.00559723				regulation of progression through cell cycle	regulation of cell cycle	regulation of biological process	regulation of cellular process	cell cycle process
1424830_at	BC027297	Ccnk	cyclin K	-4.62	0.000522002	0.00364788				regulation of progression through cell cycle	regulation of cyclin-dependent protein kinase activity	transcription	regulation of transcription, DNA-dependent	cell cycle
1432195_s_at	AK008585	Ccnl2	cyclin L2	-1.78	0.00215856	0.00630123				regulation of progression through cell cycle	transcription	regulation of transcription, DNA-dependent	biological_process	cellular metabolic process
1460686_at	BC006866	Cntd1	cyclin N-terminal domain containing 1	-1.85	0.00654114	0.0112473
1427196_at	BG074348	Cntd1	cyclin N-terminal domain containing 1	-2.63	0.000196884	0.00279955				protein amino acid phosphorylation	ion transport	chloride transport	protein kinase cascade	protein localization
1419313_at	NM_009833	Ccnt1	cyclin T1	-1.72	0.000673439	0.00400136				regulation of progression through cell cycle	regulation of cyclin-dependent protein kinase activity	transcription	regulation of transcription, DNA-dependent	protein amino acid phosphorylation
1422440_at	NM_009870	Cdk4	cyclin-dependent kinase 4	-2.43	0.000352864	0.00328101				regulation of progression through cell cycle	protein amino acid phosphorylation	cell cycle	signal transduction	regulation of cell proliferation
1422441_x_at	NM_009870	Cdk4	cyclin-dependent kinase 4	-2.09	0.00114924	0.00486226				regulation of progression through cell cycle	protein amino acid phosphorylation	cell cycle	signal transduction	regulation of cell proliferation
1422439_a_at	NM_009870	Cdk4	cyclin-dependent kinase 4	-2.23	0.00172486	0.00573396				regulation of progression through cell cycle	protein amino acid phosphorylation	cell cycle	signal transduction	regulation of cell proliferation
1450674_at	NM_007668	Cdk5	cyclin-dependent kinase 5	-1.87	0.00099537	0.00460174				protein amino acid phosphorylation	cell cycle	cell-matrix adhesion	axonogenesis	striated muscle development
1435338_at	BM238926	Cdk6	cyclin-dependent kinase 6	-1.72	0.000541267	0.00370217				regulation of progression through cell cycle	G1 phase of mitotic cell cycle	protein amino acid phosphorylation	cell cycle	cell proliferation
1424638_at	AK007630	Cdkn1a	cyclin-dependent kinase inhibitor 1A (P21)				10.68	1.67e-05	0.00195299	regulation of progression through cell cycle	response to DNA damage stimulus	cell cycle	cell cycle arrest	negative regulation of cell proliferation
1447767_at	BB129647	Cdkl4	Cyclin-dependent kinase-like 4	3.08	0.000233879	0.00290152				protein amino acid phosphorylation	phosphate metabolic process	cellular macromolecule metabolic process	protein metabolic process	cellular metabolic process
1422507_at	NM_007793	Cstb	cystatin B	-1.89	0.00163369	0.00559055				adult locomotory behavior	adult behavior	response to stimulus	locomotory behavior	behavior
1452678_a_at	AK008165	Ccbl1	cysteine conjugate-beta lyase 1	-1.9	0.000780231	0.00425901				biosynthetic process	metabolic process	Molecular Function:	catalytic activity	transaminase activity
1438348_x_at	BB039821	Ccbl1	cysteine conjugate-beta lyase 1	-1.74	0.00196898	0.00606788				biosynthetic process	metabolic process	Molecular Function:	catalytic activity	transaminase activity
1448842_at	NM_033037	Cdo1	cysteine dioxygenase 1, cytosolic				5.1	0.0213224	0.0294688	L-cysteine catabolic process to taurine	taurine metabolic process	L-cysteine metabolic process	serine family amino acid catabolic process	amino acid metabolic process
1426951_at	AK018666	Crim1	cysteine rich transmembrane BMP regulator 1 (chordin like)	2.42	0.000286587	0.00311976				regulation of cell growth	anatomical structure morphogenesis	cell morphogenesis	regulation of cellular process	regulation of biological process
1427573_at	Y11896	Chic1	cysteine-rich hydrophobic domain 1	1.85	0.00036185	0.00328301				biological_process	all	Molecular Function:	molecular_function	all
1419659_s_at	NM_028850	Chic2	cysteine-rich hydrophobic domain 2	-1.85	0.0013461	0.00518197				Golgi to plasma membrane transport	post-Golgi vesicle-mediated transport	transport	Golgi vesicle transport	cellular localization
1416326_at	NM_007763	Crip1	cysteine-rich protein 1 (intestinal)	-1.95	0.000954263	0.00451101				zinc ion binding	metal ion binding	cation binding	ion binding	binding
1449282_at	BC027102	Cysltr1	cysteinyl leukotriene receptor 1				1.85	0.00145923	0.00658746	signal transduction	cell surface receptor linked signal transduction	G-protein coupled receptor protein signaling pathway	cellular process	cell communication
1448111_at	NM_018737	Ctps2	cytidine 5'-triphosphate synthase 2				2.09	0.00168851	0.00696907	pyrimidine nucleotide biosynthetic process	glutamine metabolic process	amino acid metabolic process	carboxylic acid metabolic process	nitrogen compound metabolic process
1439105_at	BE200391	Cdadc1	cytidine and dCMP deaminase domain containing 1	-2.22	0.00545339	0.0100869				zinc ion binding	kinase activity	hydrolase activity	cation binding	binding
1454268_a_at	AK018713	Cyba	cytochrome b-245, alpha polypeptide	-1.95	0.00161781	0.00557967				electron transport	superoxide metabolic process	transport	oxygen and reactive oxygen species metabolic process	generation of precursor metabolites and energy
1424048_a_at	BC024618	Cyb5r1	cytochrome b5 reductase 1	-1.84	0.00173391	0.00574495				electron transport	generation of precursor metabolites and energy	cellular metabolic process	metabolic process	cellular process
1422185_a_at	NM_029787	Cyb5r3	cytochrome b5 reductase 3	-2.26	9e-05	0.00255068				electron transport	steroid biosynthetic process	cholesterol biosynthetic process	lipid biosynthetic process	sterol biosynthetic process
1422186_s_at	NM_029787	Cyb5r3	cytochrome b5 reductase 3	-1.94	0.00176111	0.00578726				electron transport	steroid biosynthetic process	cholesterol biosynthetic process	lipid biosynthetic process	sterol biosynthetic process
1443789_x_at	AV206319	Cox8c	cytochrome c oxidase, subunit VIIIc	2.11	0.00287779	0.00711075
1416612_at	BI251808	Cyp1b1	cytochrome P450, family 1, subfamily b, polypeptide 1				5.53	0.000104512	0.00305799	electron transport	generation of precursor metabolites and energy	cellular metabolic process	metabolic process	cellular process
1416613_at	BI251808	Cyp1b1	cytochrome P450, family 1, subfamily b, polypeptide 1				4.26	0.00850355	0.0159523	electron transport	generation of precursor metabolites and energy	cellular metabolic process	metabolic process	cellular process
1425645_s_at	AF128849	Cyp2b10	cytochrome P450, family 2, subfamily b, polypeptide 10				3.53	0.0215773	0.0296478	electron transport	generation of precursor metabolites and energy	cellular metabolic process	metabolic process	cellular process
1417651_at	NM_007815	Cyp2c29	cytochrome P450, family 2, subfamily c, polypeptide 29	1.89	0.00139911	0.0052412				electron transport	generation of precursor metabolites and energy	cellular metabolic process	metabolic process	cellular process
1452501_at	AF047725	Cyp2c38	cytochrome P450, family 2, subfamily c, polypeptide 38	1.78	0.000889806	0.00438314				electron transport	generation of precursor metabolites and energy	cellular metabolic process	metabolic process	cellular process
1460011_at	AW049789	Cyp26b1	cytochrome P450, family 26, subfamily b, polypeptide 1	-3.62	0.022022	0.0267413	-2.23	0.03516	0.0426263	electron transport	proximal/distal pattern formation	embryonic limb morphogenesis	retinoic acid metabolic process	retinoic acid receptor signaling pathway
1416809_at	BC010528	Cyp3a11	cytochrome P450, family 3, subfamily a, polypeptide 11	2.34	0.00242919	0.00659705				electron transport	generation of precursor metabolites and energy	cellular metabolic process	metabolic process	cellular process
1440134_at	AI647584	Cyp4a31	cytochrome P450, family 4, subfamily a, polypeptide 31	2.19	0.00102557	0.00467649				electron transport	fatty acid metabolic process	carboxylic acid metabolic process	cellular metabolic process	cellular lipid metabolic process
1418476_at	NM_018827	Crlf1	cytokine receptor-like factor 1				5.27	0.00525292	0.0117851	receptor activity	cytokine binding	protein binding	binding	signal transducer activity
1443017_at	BB235708	Cpeb2	cytoplasmic polyadenylation element binding protein 2	2.2	0.00291613	0.00716426				regulation of translation	biological_process	cellular metabolic process	all	cellular process
1456048_at	BB281000	Cpeb3	cytoplasmic polyadenylation element binding protein 3	1.99	0.00734172	0.0120772				biological_process	all	Molecular Function:	nucleotide binding	molecular_function
1418174_at	BC018323	Dbp	D site albumin promoter binding protein	-2.81	0.00461589	0.00917203	-10.16	3.68e-05	0.0020509	transcription	regulation of transcription, DNA-dependent	circadian rhythm	rhythmic process	cellular metabolic process
1438211_s_at	BB550183	Dbp	D site albumin promoter binding protein				-10.25	0.000366721	0.0039969
1433743_at	BG075820	Dach1	dachshund 1 (Drosophila)	2.53	0.00141752	0.00526136				transcription	regulation of transcription, DNA-dependent	multicellular organismal development	regulation of transcription	cellular metabolic process
1429163_at	AK014167	Dchs1	dachsous 1	-2.02	0.00127377	0.00505387				homophilic cell adhesion	biological_process	biological adhesion	cell-cell adhesion	cell adhesion
1436680_s_at	C86680	Ddb2	damage specific DNA binding protein 2	-2.25	0.0021321	0.00627292				DNA repair	pyrimidine dimer repair	response to DNA damage stimulus	cellular metabolic process	biopolymer metabolic process
1443805_at	AW122309	Dact3	dapper homolog 3, antagonist of beta-catenin (xenopus)	-2.28	0.00106945	0.00472846
1433606_at	BG069232	Dcp1a	DCP1 decapping enzyme homolog A	-1.83	0.00115372	0.00486226				mRNA catabolic process, nonsense-mediated decay	transforming growth factor beta receptor signaling pathway	positive regulation of transcription	positive regulation of cellular process	positive regulation of biological process
1455054_a_at	BB758349	Dcun1d1	DCUN1D1 DCN1, defective in cullin neddylation 1, domain containing 1	2.44	0.00312099	0.00740852
1424161_at	BC011321	Ddx27	DEAD (Asp-Glu-Ala-Asp) box polypeptide 27	-2.11	0.00372478	0.00808035				nucleotide binding	nucleic acid binding	RNA binding	helicase activity	ATP binding
1452077_at	AA210261	Ddx3y	DEAD (Asp-Glu-Ala-Asp) box polypeptide 3, Y-linked	2.36	0.00195553	0.00605341				nucleotide binding	nucleic acid binding	DNA binding	RNA binding	ATP-dependent RNA helicase activity
1426439_at	AA210261	Ddx3y	DEAD (Asp-Glu-Ala-Asp) box polypeptide 3, Y-linked	1.95	0.0025203	0.00667732				nucleotide binding	nucleic acid binding	DNA binding	RNA binding	ATP-dependent RNA helicase activity
1423643_at	BC020134	Ddx39	DEAD (Asp-Glu-Ala-Asp) box polypeptide 39	-1.78	0.00166676	0.00562797				nuclear mRNA splicing, via spliceosome	mRNA processing	mRNA export from nucleus	RNA splicing	RNA splicing, via transesterification reactions with bulged adenosine as nucleophile
1423814_at	BC011308	Ddx41	DEAD (Asp-Glu-Ala-Asp) box polypeptide 41	-1.71	0.000624602	0.00387444				mRNA processing	RNA splicing	cellular metabolic process	biopolymer metabolic process	RNA metabolic process
1435681_s_at	AI647511	Ddx49	DEAD (Asp-Glu-Ala-Asp) box polypeptide 49	-2.82	4.78e-05	0.00229211				biological_process	all	Molecular Function:	nucleotide binding	molecular_function
1454793_x_at	AV025424	Ddx5	DEAD (Asp-Glu-Ala-Asp) box polypeptide 5	2.03	0.00700615	0.0117184
1438371_x_at	BB114677	Ddx5	DEAD (Asp-Glu-Ala-Asp) box polypeptide 5	1.89	0.0025831	0.00675628				mRNA processing	RNA splicing	positive regulation of transcription	positive regulation of cellular process	cellular metabolic process
1460396_at	AK010484	Ddx54	DEAD (Asp-Glu-Ala-Asp) box polypeptide 54	-2.8	0.00185844	0.00593206				transcription	regulation of transcription, DNA-dependent	RNA processing	estrogen receptor signaling pathway	cellular metabolic process
1424598_at	BC021452	Ddx6	DEAD (Asp-Glu-Ala-Asp) box polypeptide 6	12.38	6.01e-05	0.00237124				nucleotide binding	nucleic acid binding	RNA binding	RNA helicase activity	helicase activity
1439122_at	BF226295	Ddx6	DEAD (Asp-Glu-Ala-Asp) box polypeptide 6	2.91	0.00146286	0.00531068				nucleotide binding	nucleic acid binding	RNA binding	RNA helicase activity	helicase activity
1438496_a_at	BM239943	Ddx26b	DEAD/H (Asp-Glu-Ala-Asp/His) box polypeptide 26B	2.18	0.0101819	0.0150413
1423043_s_at	BF123067	Ddx3x	DEAD/H (Asp-Glu-Ala-Asp/His) box polypeptide 3, X-linked	2.51	0.000114728	0.00257095				nucleotide binding	nucleic acid binding	DNA binding	RNA binding	RNA helicase activity
1416144_a_at	BC003745	Dhx15	DEAH (Asp-Glu-Ala-His) box polypeptide 15	2.07	0.00222849	0.00636276				mRNA processing	RNA splicing	cellular metabolic process	biopolymer metabolic process	RNA metabolic process
1423925_at	BC009147	Dhx16	DEAH (Asp-Glu-Ala-His) box polypeptide 16	-2.04	0.00103505	0.00469616				regulation of progression through cell cycle	nuclear mRNA splicing, via spliceosome	mRNA processing	RNA splicing	RNA splicing, via transesterification reactions with bulged adenosine as nucleophile
1416140_a_at	NM_133347	Dhx30	DEAH (Asp-Glu-Ala-His) box polypeptide 30	-2.31	0.000670068	0.00399611				nucleotide binding	nucleic acid binding	RNA binding	double-stranded RNA binding	helicase activity
1452693_at	AK004665	Dhx35	DEAH (Asp-Glu-Ala-His) box polypeptide 35	-1.69	0.000728744	0.00414617				nucleotide binding	nucleic acid binding	helicase activity	ATP binding	ATP-dependent helicase activity
1424398_at	C76277	Dhx36	DEAH (Asp-Glu-Ala-His) box polypeptide 36	8.82	0.00190246	0.00599816				nucleotide binding	nucleic acid binding	helicase activity	ATP binding	ATP-dependent helicase activity
1426786_s_at	BM195397	Dhx38	DEAH (Asp-Glu-Ala-His) box polypeptide 38	-2.34	0.000957327	0.00451621				nucleotide binding	nucleic acid binding	helicase activity	ATP binding	ATP-dependent helicase activity
1426915_at	BC021490	Dapk1	death associated protein kinase 1	-2.54	0.0108281	0.0156723				protein amino acid phosphorylation	apoptosis	anti-apoptosis	signal transduction	protein kinase cascade
1427358_a_at	BC026671	Dapk1	death associated protein kinase 1	-2.09	0.00278119	0.0069769				protein amino acid phosphorylation	apoptosis	anti-apoptosis	signal transduction	protein kinase cascade
1423446_at	AI642212	Dapk3	death-associated kinase 3	-1.85	0.00188702	0.00597346				protein amino acid phosphorylation	apoptosis	induction of apoptosis	protein kinase cascade	chromatin modification
1441506_at	AV321547	Dcn	decorin				2.8	0.00173341	0.00700881	protein binding	binding	Cellular Component:	proteinaceous extracellular matrix	extracellular space
1449368_at	NM_007833	Dcn	decorin	1.82	0.0010147	0.00465478				protein binding	binding	Cellular Component:	proteinaceous extracellular matrix	extracellular space
1435343_at	BF715043	Dock10	dedicator of cytokinesis 10				2.13	0.00979335	0.017448	guanyl-nucleotide exchange factor activity	Rho guanyl-nucleotide exchange factor activity	binding	GTP binding	Rho GTPase binding
1443467_at	BB068803	Dock11	dedicator of cytokinesis 11	1.81	0.000653308	0.00395722				guanyl-nucleotide exchange factor activity	Rho guanyl-nucleotide exchange factor activity	GTP binding	Rho GTPase binding	GTPase binding
1450931_at	BB795072	Dock9	dedicator of cytokinesis 9				2.15	0.00345969	0.0094282	guanyl-nucleotide exchange factor activity	Rho guanyl-nucleotide exchange factor activity	GTP binding	Rho GTPase binding	GTPase binding
1444028_s_at	AA410148	Dock9	dedicator of cytokinesis 9				1.71	0.000522039	0.00468603	guanyl-nucleotide exchange factor activity	Rho guanyl-nucleotide exchange factor activity	GTP binding	Rho GTPase binding	GTPase binding
1427873_at	U03065	Defcr15	defensin related cryptdin 15	4.45	0.000346779	0.00326018				defense response	defense response to bacterium	response to stimulus	response to other organism	response to biotic stimulus
1426440_at	AK009385	Dhrs7	dehydrogenase/reductase (SDR family) member 7	-1.67	0.000270738	0.00306824	-1.64	0.000171719	0.00341241	metabolic process	Molecular Function:	oxidoreductase activity	catalytic activity
1444504_at	AV012778	Dhrs7c	dehydrogenase/reductase (SDR family) member 7C				-2.52	0.000451885	0.00433782	metabolic process	Molecular Function:	oxidoreductase activity	catalytic activity
1418937_at	AF177196	Dio2	deiodinase, iodothyronine, type II				2.86	0.0117561	0.0193552	thyroid hormone catabolic process	hormone biosynthetic process	hormone catabolic process	amino acid derivative catabolic process	nitrogen compound metabolic process
1450206_at	NM_015802	Dlc1	deleted in liver cancer 1	2.86	0.00836401	0.0131554				cytoskeleton organization and biogenesis	signal transduction	Rho protein signal transduction	regulation of cell adhesion	negative regulation of cell growth
1439429_x_at	BB518874	Dtx2	deltex 2 homolog	-1.53	1.37e-06	0.00216964				Notch signaling pathway	signal transduction	cell surface receptor linked signal transduction	cellular process	cell communication
1420752_at	NM_030714	Dtx3	deltex 3 homolog	-2.22	0.00574775	0.0103892				Notch signaling pathway	signal transduction	cell surface receptor linked signal transduction	cellular process	cell communication
1436545_at	AV017487	Dtx4	deltex 4 homolog				1.82	0.00043654	0.00429976	Notch signaling pathway	biological_process	signal transduction	cell surface receptor linked signal transduction	all
1435975_at	BQ175496	Dennd4a	DENN/MADD domain containing 4A				2.04	0.00161961	0.00684512	proteolysis	cellular protein metabolic process	cellular metabolic process	cellular macromolecule metabolic process	protein metabolic process
1427881_at	AK016368	Dnttip2	deoxynucleotidyltransferase, terminal, interacting protein 2				2.37	0.000315994	0.0039969	protein folding	regulation of viral genome replication	reproduction	cellular metabolic process	viral genome replication
1419270_a_at	AF091101	Dut	deoxyuridine triphosphatase	-1.86	0.00533152	0.00993906				nucleobase, nucleoside, nucleotide and nucleic acid metabolic process	DNA replication	tRNA metabolic process	nucleotide metabolic process	dUTP metabolic process
1436569_at	BB360125	Depdc2	DEP domain containing 2	1.95	0.000209428	0.00285571
1460205_at	NM_026551	Dcakd	dephospho-CoA kinase domain containing				-2.14	0.00124893	0.0063226	dephospho-CoA kinase activity	ATP binding	kinase activity	purine nucleotide binding	binding
1460380_at	AB072269	Dsg2	desmoglein 2				-2.26	0.0259948	0.0338044	cell adhesion	homophilic cell adhesion	cell-cell adhesion	biological adhesion	cellular process
1435494_s_at	AV297961	Dsp	desmoplakin	1.78	0.000226984	0.00288936				mitochondrion	basolateral plasma membrane	desmosome	intracellular organelle	intracellular part
1457275_at	AI594683	Dmn	desmuslin	2.06	0.00504254	0.00961603				biological_process	all	Molecular Function:	structural molecule activity	protein binding
1420769_at	NM_030150	Dhx58	DEXH (Asp-Glu-X-His) box polypeptide 58	1.8	0.00123975	0.00501176				nucleotide binding	nucleic acid binding	helicase activity	ATP binding	ATP-dependent helicase activity
1438892_at	BB088198	Dep1	diabetic embryopathy 1	4.46	0.000479649	0.00354756				vasculogenesis	mRNA processing	regulation of translation	transport	multicellular organismal development
1427602_at	BB626684	Dep1	diabetic embryopathy 1	3.12	0.000390149	0.00336514				vasculogenesis	mRNA processing	regulation of translation	transport	multicellular organismal development
1426738_at	BC014860	Dgkz	diacylglycerol kinase zeta	-2.87	0.00103367	0.0046954				protein kinase C activation	intracellular signaling cascade	G-protein coupled receptor protein signaling pathway	positive regulation of biological process	positive regulation of transferase activity
1451970_at	BC016105	Daglb	diacylglycerol lipase, beta	-1.74	0.000636504	0.0039013				endocytosis	hyperosmotic response	cytoskeleton organization and biogenesis	cell adhesion	small GTPase mediated signal transduction
1422678_at	AK002443	Dgat2	diacylglycerol O-acyltransferase 2	-1.83	9.42e-05	0.00255158				glycerol metabolic process	lipid metabolic process	lipid biosynthetic process	triacylglycerol biosynthetic process	triacylglycerol metabolic process
1442003_at	BF537922	Diap2	diaphanous homolog 2				2.07	8.14e-05	0.00279967
1422432_at	NM_007830	Dbi	diazepam binding inhibitor	-1.65	0.000202907	0.00284923				transport	establishment of localization	localization	Molecular Function:	acyl-CoA binding
1427955_a_at	AK003863	Deb1	differentially expressed in B16F10 1	-1.87	0.000227666	0.00288936
1421810_at	NM_010048	Dgcr2	DiGeorge syndrome critical region gene 2	-2.2	0.000841593	0.00432294				cell adhesion	biological adhesion	cellular process	Molecular Function:	receptor activity
1428753_a_at	AK019346	Dgcr6	DiGeorge syndrome critical region gene 6	-1.89	0.000286263	0.00311976				biological_process	all	Molecular Function:	molecular_function	all
1452434_s_at	AF021031	Dgcr6	DiGeorge syndrome critical region gene 6	-1.74	0.00135599	0.00518835				biological_process	all	Molecular Function:	molecular_function	all
1449118_at	NM_010022	Dbt	dihydrolipoamide branched chain transacylase E2	2.06	1.16e-05	0.00224636				metabolic process	Molecular Function:	protein binding	acyltransferase activity	transferase activity
1435943_at	AI647687	Dpep1	dipeptidase 1 (renal)				2.74	2.3e-05	0.00195299	proteolysis	cellular protein metabolic process	cellular metabolic process	cellular macromolecule metabolic process	protein metabolic process
1419674_a_at	NM_007876	Dpep1	dipeptidase 1 (renal)				2.69	0.000164352	0.00341241	proteolysis	cellular protein metabolic process	cellular metabolic process	cellular macromolecule metabolic process	protein metabolic process
1436479_a_at	BB746075	Dpp7	dipeptidylpeptidase 7				1.75	0.00116936	0.0061597	proteolysis	cellular protein metabolic process	cellular metabolic process	cellular macromolecule metabolic process	protein metabolic process
1455884_at	BB667346	Dpp9	dipeptidylpeptidase 9	-1.79	0.0010521	0.00471674				proteolysis	cellular protein metabolic process	cellular metabolic process	cellular macromolecule metabolic process	protein metabolic process
1437737_at	AV273541	Dis3l	DIS3 mitotic control homolog -like	-2.06	0.0111041	0.0159464				RNA binding	ribonuclease activity	hydrolase activity	hydrolase activity, acting on ester bonds	binding
1441170_a_at	BB531641	Dab2ip	disabled homolog 2 interacting protein	2.27	1.85e-05	0.00224636				cell cycle	biological_process	negative regulation of progression through cell cycle	regulation of small GTPase mediated signal transduction	regulation of signal transduction
1415798_at	BF225985	Ddr1	discoidin domain receptor family, member 1	-1.99	0.00180349	0.00582135				protein amino acid phosphorylation	cell adhesion	transmembrane receptor protein tyrosine kinase signaling pathway	cellular metabolic process	enzyme linked receptor protein signaling pathway
1455548_at	BB314358	Dlgap4	discs, large homolog-associated protein 4	-2.4	0.00107978	0.00475764				cell-cell signaling	cellular process	cell communication	Cellular Component:	synapse
1426465_at	BG066219	Dlgap4	discs, large homolog-associated protein 4	-2.03	5.68e-05	0.00235252				cell-cell signaling	cellular process	cell communication	Cellular Component:	synapse
1431035_at	AW988556	Daam1	dishevelled associated activator of morphogenesis 1	1.68	0.00033867	0.00324341				cellular component organization and biogenesis	actin cytoskeleton organization and biogenesis	actin filament-based process	organelle organization and biogenesis	cytoskeleton organization and biogenesis
1450978_at	BB324672	Dvl1	dishevelled, dsh homolog 1	-1.93	0.00464881	0.00920119				regulation of neurotransmitter levels	intracellular signaling cascade	neurotransmitter secretion	multicellular organismal development	neuromuscular junction development
1435207_at	BB758432	Dixdc1	DIX domain containing 1				2.13	0.000640616	0.00503018	multicellular organismal development	developmental process	multicellular organismal process	Molecular Function:	actin binding
1437051_at	AV300013	Dffb	DNA fragmentation factor, beta subunit				1.79	0.00350732	0.00946531	DNA fragmentation during apoptosis	apoptosis	apoptotic chromosome condensation	cell differentiation	developmental process
1422946_a_at	NM_010066	Dnmt1	DNA methyltransferase (cytosine-5) 1	-1.84	0.00146087	0.00530895				DNA methylation	transcription	regulation of transcription, DNA-dependent	gene silencing	negative regulation of transcription, DNA-dependent
1417742_a_at	AF438610	Dmap1	DNA methyltransferase 1-associated protein 1	-1.77	4.17e-05	0.00224636				regulation of cell growth	transcription	regulation of transcription, DNA-dependent	negative regulation of transcription	chromatin modification
1423063_at	BB795491	Dnmt3a	DNA methyltransferase 3A				-2.12	0.00105321	0.00587513	negative regulation of transcription from RNA polymerase II promoter	DNA methylation	methylation-dependent chromatin silencing	imprinting	transcription
1429093_at	BI110088	Ddi2	DNA-damage inducible protein 2	2	0.00231508	0.00644354
1428306_at	AK017926	Ddit4	DNA-damage-inducible transcript 4				6.98	0.00231711	0.00787889	biological_process	all	Molecular Function:	molecular_function	all
1448657_a_at	NM_020266	Dnajb10	DnaJ (Hsp40) homolog, subfamily B, member 10	-1.69	0.00113232	0.00482718				protein folding	cellular protein metabolic process	cellular metabolic process	cellular macromolecule metabolic process	protein metabolic process
1430561_at	BE952491	Dnajb14	DnaJ (Hsp40) homolog, subfamily B, member 14	2.16	0.00476154	0.00932167				protein folding	cellular protein metabolic process	cellular metabolic process	cellular macromolecule metabolic process	protein metabolic process
1433881_at	BB531733	Dnajc11	DnaJ (Hsp40) homolog, subfamily C, member 11	-1.93	0.000869235	0.0043428				protein folding	biological_process	cellular metabolic process	cellular macromolecule metabolic process	protein metabolic process
1433880_at	BB531733	Dnajc11	DnaJ (Hsp40) homolog, subfamily C, member 11	-1.77	0.000767124	0.00424113				protein folding	biological_process	cellular metabolic process	cellular macromolecule metabolic process	protein metabolic process
1445337_at	BM218262	Dnajc13	DnaJ (Hsp40) homolog, subfamily C, member 13	1.77	0.000110376	0.00257095				tRNA aminoacylation for protein translation	protein folding	biological_process	amino acid metabolic process	carboxylic acid metabolic process
1426553_at	AK017830	Dnajc14	DnaJ (Hsp40) homolog, subfamily C, member 14	-1.96	0.000243838	0.00294258				protein folding	transport	biological_process	protein transport	establishment of protein localization
1448794_s_at	BG067003	Dnajc2	DnaJ (Hsp40) homolog, subfamily C, member 2	2.23	0.000558453	0.00372415				G2 phase of mitotic cell cycle	DNA replication	protein folding	regulation of transcription	mitotic cell cycle
1417934_at	NM_020566	Dnajc4	DnaJ (Hsp40) homolog, subfamily C, member 4	-1.7	0.000103912	0.00256428				protein folding	cellular protein metabolic process	cellular metabolic process	cellular macromolecule metabolic process	protein metabolic process
1418028_at	NM_010024	Dct	dopachrome tautomerase				5.86	0.000109757	0.00318086	melanin biosynthetic process from tyrosine	metabolic process	melanin biosynthetic process	pigmentation during development	cell development
1442855_at	BB536138	Dopey1	dopey family member 1	1.79	0.000558271	0.00372415				hydrolase activity	catalytic activity
1450707_at	NM_021791	Doc2g	double C2, gamma				-2.15	0.00124204	0.0063226	transport	establishment of localization	localization	Molecular Function:	transporter activity
1441503_at	BM119370	Dcdc2a	doublecortin domain containing 2a	2.28	0.00156878	0.00550141				intracellular signaling cascade	biological_process	signal transduction	all	cellular process
1433921_s_at	BG869825	Dph3	DPH3 homolog (KTI11, S. cerevisiae)	-1.89	0.000105819	0.00256428				peptidyl-diphthamide biosynthetic process from peptidyl-histidine	negative regulation of protein secretion	positive regulation of binding	protein secretion	positive regulation of biological process
1451389_at	AY028460	Dph4	DPH4 homolog (JJJ3, S. cerevisiae)	-1.98	0.00115166	0.00486226				zinc ion binding	heat shock protein binding	metal ion binding	protein binding	cation binding
1452594_at	BB004080	Dusp11	dual specificity phosphatase 11 (RNA/RNP complex 1-interacting)	-2.14	0.00277931	0.0069767				protein amino acid dephosphorylation	dephosphorylation	phosphate metabolic process	cellular macromolecule metabolic process	protein metabolic process
1440572_at	BB427518	Dusp19	dual specificity phosphatase 19	1.77	0.00194749	0.00604929				inactivation of MAPK activity	protein amino acid dephosphorylation	JNK cascade	dephosphorylation	negative regulation of enzyme activity
1458716_at	BB376480	Dusp27	dual specificity phosphatase 27 (putative)	-2.42	0.00153328	0.00541624				protein amino acid dephosphorylation	phosphate metabolic process	cellular macromolecule metabolic process	protein metabolic process	cellular metabolic process
1439746_at	BM197237	Dusp27	dual specificity phosphatase 27 (putative)	-1.87	0.00225096	0.0063788				protein amino acid dephosphorylation	phosphate metabolic process	cellular macromolecule metabolic process	protein metabolic process	cellular metabolic process
1434472_at	AV287497	Dusp3	dual specificity phosphatase 3 (vaccinia virus phosphatase VH1-related)	-2.02	0.00166399	0.00562797				protein amino acid dephosphorylation	dephosphorylation	phosphate metabolic process	cellular macromolecule metabolic process	protein metabolic process
1428834_at	AK012530	Dusp4	dual specificity phosphatase 4				3.18	0.00064081	0.00503018	protein amino acid dephosphorylation	dephosphorylation	phosphate metabolic process	cellular macromolecule metabolic process	protein metabolic process
1418714_at	NM_008748	Dusp8	dual specificity phosphatase 8				-2.72	0.00640175	0.0133807	protein amino acid dephosphorylation	dephosphorylation	phosphate metabolic process	cellular macromolecule metabolic process	protein metabolic process
1452100_at	AV162210	Dullard	Dullard homolog	-2.71	0.001199	0.00495137				biological_process	all	Molecular Function:	molecular_function	phosphoric monoester hydrolase activity
1422521_at	NM_007835	Dctn1	dynactin 1	-3.47	0.000768948	0.00424817				motor activity	protein binding	binding	Cellular Component:	spindle pole
1424461_at	BC004613	Dctn2	dynactin 2	-1.75	0.00119595	0.0049505				microtubule-based process	organelle organization and biogenesis	cytoskeleton organization and biogenesis	cellular component organization and biogenesis	cellular process
1452382_at	BB542096	Dnm3os	dynamin 3, opposite strand	2.3	0.000357129	0.00328173	2.53	0.0194567	0.0276409	translation	endocytosis	biological_process	transport	cellular metabolic process
1448682_at	NM_019682	Dynll1	dynein light chain LC8-type 1	-3.13	0.000280387	0.00309367				nitric oxide biosynthetic process	actin filament organization	microtubule-based process	microtubule-based movement	female gamete generation
1417339_a_at	NM_019682	Dynll1	dynein light chain LC8-type 1	-2.59	0.00259161	0.00676254				nitric oxide biosynthetic process	actin filament organization	microtubule-based process	microtubule-based movement	female gamete generation
1453473_a_at	BG094946	Dynlt1	dynein light chain Tctex-type 1	-2.55	0.000914104	0.00443412
1459854_s_at	AV059518	Dynlt3	dynein light chain Tctex-type 3	2.15	0.00047439	0.0035314				biological_process	all	Molecular Function:	molecular_function	motor activity
1451431_a_at	BC019947	Dbndd2	dysbindin (dystrobrevin binding protein 1) domain containing 2	-1.74	0.000413742	0.0034173				protein binding	binding	Cellular Component:	cytoplasm	intracellular part
1451891_a_at	AF188290	Dysf	dysferlin	-2.42	0.00121156	0.0049566				plasma membrane repair	wound healing	response to external stimulus	response to wounding	cellular component organization and biogenesis
1421276_a_at	NM_134448	Dst	dystonin	-2.09	0.00044062	0.00344658				cell cycle arrest	cell adhesion	retrograde axon cargo transport	regulation of microtubule polymerization or depolymerization	cytoplasmic microtubule organization and biogenesis
1434944_at	AW108486	Dmpk	dystrophia myotonica-protein kinase	-3.21	0.00142892	0.00527332				protein amino acid phosphorylation	regulation of heart contraction	regulation of small GTPase mediated signal transduction	regulation of signal transduction	cellular metabolic process
1448665_at	NM_007868	Dmd	dystrophin, muscular dystrophy	1.89	0.00387917	0.00826181				muscle development	striated muscle development	peptide biosynthetic process	muscle maintenance	cellular metabolic process
1450464_at	NM_007893	E4f1	E4F transcription factor 1	-1.96	6.39e-05	0.00242921				DNA replication	embryonic development	regulation of progression through embryonic mitotic cell cycle	regulation of transcription	mitotic cell cycle
1460666_a_at	NM_010096	Ebf3	early B-cell factor 3	2.23	0.00387706	0.00826083				transcription	regulation of transcription, DNA-dependent	multicellular organismal development	regulation of transcription	positive regulation of transcription
1417065_at	NM_007913	Egr1	early growth response 1	-3.64	0.00806247	0.0128361	-3.31	0.000695699	0.00511026	transcription	regulation of transcription, DNA-dependent	T cell differentiation	positive regulation of transcription	cell differentiation
1428315_at	AK007491	Ebna1bp2	EBNA1 binding protein 2	-1.79	0.0012227	0.00498168				rRNA processing	chromosome segregation	rRNA metabolic process	organelle organization and biogenesis	ribosome biogenesis and assembly
1417513_at	AI255184	Evi5	ecotropic viral integration site 5	2.15	0.00489759	0.00947995				cell cycle	regulation of Rab GTPase activity	cell division	Rab protein signal transduction	regulation of signal transduction
1420965_a_at	BM120053	Enc1	ectodermal-neural cortex 1				2.73	0.000184666	0.00344748	proteolysis	multicellular organismal development	cellular metabolic process	cellular macromolecule metabolic process	protein metabolic process
1450061_at	BM120053	Enc1	ectodermal-neural cortex 1				2.56	0.000259603	0.00376794	proteolysis	multicellular organismal development	cellular metabolic process	cellular macromolecule metabolic process	protein metabolic process
1453586_at	AV117919	Entpd1	ectonucleoside triphosphate diphosphohydrolase 1				2.92	0.0011483	0.0061597	ATP catabolic process	G-protein coupled receptor protein signaling pathway	purine ribonucleoside diphosphate catabolic process	platelet activation	purine nucleoside diphosphate catabolic process
1423326_at	BI151440	Entpd1	ectonucleoside triphosphate diphosphohydrolase 1				2.15	0.00348416	0.00944104	ATP catabolic process	G-protein coupled receptor protein signaling pathway	purine ribonucleoside diphosphate catabolic process	platelet activation	purine nucleoside diphosphate catabolic process
1437478_s_at	AA409309	Efhd2	EF hand domain containing 2	1.67	0.000372009	0.00330473	1.98	0.00322684	0.00916581	calcium ion binding	cation binding	ion binding	binding	metal ion binding
1418059_at	BC017134	Eltd1	EGF, latrophilin seven transmembrane domain containing 1	1.85	0.000888713	0.00438314	1.95	0.000793619	0.00534288	signal transduction	G-protein coupled receptor protein signaling pathway	neuropeptide signaling pathway	cell surface receptor linked signal transduction	cellular process
1421335_a_at	NM_016686	Egfl7	EGF-like domain 7	-2.3	0.00163503	0.00559167				angiogenesis	endothelial cell development	cell differentiation	anatomical structure morphogenesis	anatomical structure formation
1425622_at	AF031524	Edil3	EGF-like repeats and discoidin I-like domains 3	2.46	0.00188019	0.0059704				cell adhesion	multicellular organismal development	biological adhesion	developmental process	multicellular organismal process
1416533_at	NM_053208	Egln2	EGL nine homolog 2	-1.8	0.000838717	0.00432294				regulation of cell growth	response to hypoxia	protein metabolic process	regulation of cell redox homeostasis	estrogen receptor signaling pathway
1416804_at	NM_053252	Ehbp1l1	EH domain binding protein 1-like 1	-2.53	0.00433153	0.00882403
1448467_a_at	NM_053252	Ehbp1l1	EH domain binding protein 1-like 1	-2.45	0.00158829	0.00552989
1459823_at	AV222756	Ehd2	EH-domain containing 2	-1.81	0.00127203	0.00505387
1420855_at	BB229377	Eln	elastin	-2.57	0.00473997	0.00929502				striated muscle development	regulation of actin filament polymerization	stress fiber formation	actin filament-based process	actin filament polymerization
1431834_a_at	AK020015	Emilin1	elastin microfibril interfacer 1	-2.27	0.00438838	0.0089023				phosphate transport	cell adhesion	transport	establishment of localization	ion transport
1416414_at	NM_133918	Emilin1	elastin microfibril interfacer 1	-2.24	0.00780694	0.0125892				phosphate transport	cell adhesion	transport	establishment of localization	ion transport
1435264_at	BB811788	Emilin2	elastin microfibril interfacer 2	-1.93	0.00053602	0.00369192				cell adhesion	biological adhesion	cellular process	Molecular Function:	protein binding
1433052_at	AK014085	Elavl2	ELAV (embryonic lethal, abnormal vision, Drosophila)-like 2 (Hu antigen B)	2.03	0.000889506	0.00438314
1435143_at	BB825801	Elk3	ELK3, member of ETS oncogene family	-2.37	0.00651588	0.0112113				protein amino acid phosphorylation	phosphate metabolic process	cellular macromolecule metabolic process	protein metabolic process	cellular metabolic process
1423820_at	BC024488	Elof1	elongation factor 1 homolog (ELF1, S. cerevisiae)	-1.71	0.000263609	0.00303827				transcription	regulation of transcription, DNA-dependent	cellular metabolic process	RNA metabolic process	regulation of transcription
1450744_at	NM_138953	Ell2	elongation factor RNA polymerase II 2	4.95	0.0144321	0.0193354	2.4	0.00390281	0.00998551	RNA elongation from RNA polymerase II promoter	cellular metabolic process	biopolymer metabolic process	RNA metabolic process	transcription
1455994_x_at	BB145065	Elovl1	elongation of very long chain fatty acids (FEN1/Elo2, SUR4/Elo3, yeast)-like 1				1.79	0.000199198	0.00348368	fatty acid biosynthetic process	lipid biosynthetic process	carboxylic acid metabolic process	cellular metabolic process	cellular lipid metabolic process
1449581_at	NM_080595	Emid1	EMI domain containing 1	-1.83	0.00311746	0.00740242				phosphate transport	transport	inorganic anion transport	establishment of localization	localization
1458889_at	BB522862	Evl	Ena-vasodilator stimulated phosphoprotein	-1.7	0.00148812	0.00534547				cell surface receptor linked signal transduction	nervous system development	axon guidance	actin polymerization and/or depolymerization	organ morphogenesis
1450106_a_at	NM_007965	Evl	Ena-vasodilator stimulated phosphoprotein	-3.26	0.000229385	0.00288936				cell surface receptor linked signal transduction	nervous system development	axon guidance	actin polymerization and/or depolymerization	organ morphogenesis
1434920_a_at	AW553781	Evl	Ena-vasodilator stimulated phosphoprotein	-2.86	0.0012309	0.00499428				cell surface receptor linked signal transduction	nervous system development	axon guidance	actin polymerization and/or depolymerization	organ morphogenesis
1417271_a_at	NM_007932	Eng	endoglin	-2.31	0.00193166	0.00602667				angiogenesis	cell adhesion	heart development	regulation of transforming growth factor beta receptor signaling pathway	regulation of transcription
1453634_a_at	AK013303	Erp29	endoplasmic reticulum protein 29	-2.26	0.00144826	0.00528998				protein secretion	establishment of protein localization	cellular localization	establishment of localization	cellular component organization and biogenesis
1447880_x_at	AV310929	Edg5	Endothelial differentiation, sphingolipid G-protein-coupled receptor, 5	1.74	0.00162209	0.0055812				signal transduction	G-protein coupled receptor protein signaling pathway	behavior	response to stimulus	cell surface receptor linked signal transduction
1448266_at	AB030185	Edf1	endothelial differentiation-related factor 1	-1.91	0.000397739	0.00338855				transcription	regulation of transcription, DNA-dependent	multicellular organismal development	cell differentiation	positive regulation of DNA binding
1440151_s_at	AV003223	Edf1	endothelial differentiation-related factor 1	-1.88	2.79e-05	0.00224636				transcription	regulation of transcription, DNA-dependent	multicellular organismal development	cell differentiation	positive regulation of DNA binding
1434177_at	AI551117	Ece1	endothelin converting enzyme 1	2.55	0.0015591	0.00548238				translation	regulation of translation	regulation of translational initiation	cell differentiation	cellular component assembly
1451691_at	BC008277	Ednra	endothelin receptor type A				2.69	0.000320627	0.0039969	patterning of blood vessels	response to hypoxia	in utero embryonic development	smooth muscle contraction	signal transduction
1433525_at	AW558570	Ednra	endothelin receptor type A				2.42	0.00175841	0.00704987	patterning of blood vessels	response to hypoxia	in utero embryonic development	smooth muscle contraction	signal transduction
1423594_a_at	BB451714	Ednrb	endothelin receptor type B	2.41	0.00379752	0.00817123				neural crest cell migration	regulation of pH	signal transduction	G-protein coupled receptor protein signaling pathway	peripheral nervous system development
1429410_at	AI595744	Eny2	enhancer of yellow 2 homolog	3.23	6.34e-06	0.00224636
1449023_a_at	NM_007970	Ezh1	enhancer of zeste homolog 1				1.86	0.00117	0.0061597	transcription	regulation of transcription, DNA-dependent	cellular metabolic process	RNA metabolic process	regulation of transcription
1457147_at	BB557242	Etl4	enhancer trap locus 4	2.89	0.000608044	0.00384605				phospholipid metabolic process	lipid catabolic process	cellular metabolic process	cellular lipid metabolic process	cellular process
1432829_at	BF607489	Eno1	enolase 1, alpha non-neuron	1.96	0.00228748	0.00640344				glycolysis	cellular metabolic process	cellular macromolecule catabolic process	cellular process	generation of precursor metabolites and energy
1460074_x_at	AV006210	Epdr1	Ependymin related protein 1 (zebrafish)	2.68	0.000802026	0.00425901				cell-matrix adhesion	cell-substrate adhesion	biological adhesion	cell adhesion	cellular process
1449845_a_at	NM_010144	Ephb4	Eph receptor B4	-1.73	0.000132484	0.00260297				protein amino acid phosphorylation	transmembrane receptor protein tyrosine kinase signaling pathway	cellular metabolic process	enzyme linked receptor protein signaling pathway	post-translational protein modification
1435888_at	AV369812	Egfr	epidermal growth factor receptor				2.88	0.00119042	0.00620282	cell morphogenesis	electron transport	protein amino acid phosphorylation	signal transduction	cell surface receptor linked signal transduction
1449355_a_at	NM_007944	Eps15l1	epidermal growth factor receptor pathway substrate 15-like 1	-1.99	0.00132675	0.00516846				endocytosis	transport	establishment of localization	cellular component organization and biogenesis	cellular process
1422824_s_at	NM_007945	Eps8	epidermal growth factor receptor pathway substrate 8				2.13	0.001024	0.00585718	proteolysis	cellular protein metabolic process	cellular metabolic process	cellular macromolecule metabolic process	protein metabolic process
1422823_at	NM_007945	Eps8	epidermal growth factor receptor pathway substrate 8				2.66	0.000346333	0.0039969	proteolysis	cellular protein metabolic process	cellular metabolic process	cellular macromolecule metabolic process	protein metabolic process
1434106_at	AV340515	Epm2aip1	EPM2A (laforin) interacting protein 1	4.79	0.000218668	0.00288646				biological_process	all	Molecular Function:	protein binding	binding
1431821_a_at	AK014556	Eps8l1	EPS8-like 1	-1.88	0.00173466	0.00574495				Rac protein signal transduction	signal transduction	intracellular signaling cascade	small GTPase mediated signal transduction	Ras protein signal transduction
1437942_x_at	AV100095	Tube1	epsilon-tubulin 1	1.97	0.00046773	0.00352691				cell morphogenesis	microtubule-based process	microtubule-based movement	centrosome cycle	protein polymerization
1427039_at	AF057285	Epn1	epsin 1	-2.4	0.000441486	0.00344658				endocytosis	transport	establishment of localization	cellular component organization and biogenesis	cellular process
1424065_at	BG064496	Edem1	ER degradation enhancer, mannosidase alpha-like 1	-1.92	0.00396575	0.00835184				response to unfolded protein	ER-associated protein catabolic process	biopolymer catabolic process	cellular metabolic process	cellular macromolecule catabolic process
1416129_at	NM_133753	Errfi1	ERBB receptor feedback inhibitor 1				2.95	0.0020475	0.007514	stress-activated protein kinase signaling pathway	signal transduction	intracellular signaling cascade	cellular process	cell communication
1419816_s_at	AI788755	Errfi1	ERBB receptor feedback inhibitor 1				2.18	0.000833088	0.00540933	stress-activated protein kinase signaling pathway	signal transduction	intracellular signaling cascade	cellular process	cell communication
1428011_a_at	BC028256	Erbb2ip	Erbb2 interacting protein	1.89	0.0106458	0.0154752				protein targeting	intracellular signaling cascade	establishment of protein localization	transport	cellular localization
1423548_s_at	BB556862	Ergic3	ERGIC and golgi 3	-1.82	0.00017028	0.00270658				transport	ER to Golgi vesicle-mediated transport	Golgi vesicle transport	cellular localization	establishment of localization
1444150_at	BB462549	Epb4.1	erythrocyte protein band 4.1	2.71	0.00072263	0.00414404				regulation of cell shape	actin cytoskeleton organization and biogenesis	cortical actin cytoskeleton organization and biogenesis	anatomical structure morphogenesis	actin filament-based process
1433491_at	BE951907	Epb4.1l2	erythrocyte protein band 4.1-like 2	-2.26	5.33e-05	0.00235252				regulation of cell shape	actin cytoskeleton organization and biogenesis	cortical actin cytoskeleton organization and biogenesis	anatomical structure morphogenesis	actin filament-based process
1453727_at	BB612598	Esf1	ESF1, nucleolar pre-rRNA processing protein, homolog	2.53	0.00117938	0.00491133				transcription	regulation of transcription, DNA-dependent	cellular metabolic process	RNA metabolic process	regulation of transcription
1460652_at	NM_007953	Esrra	estrogen related receptor, alpha	-1.84	5.5e-05	0.00235252				transcription	regulation of transcription, DNA-dependent	transport	cellular metabolic process	RNA metabolic process
1460692_at	BI412952	Ehmt2	euchromatic histone lysine N-methyltransferase 2	-2.45	0.000121469	0.00258377				chromatin modification	organelle organization and biogenesis	cellular metabolic process	establishment and/or maintenance of chromatin architecture	biopolymer metabolic process
1459754_x_at	BB095432	Eef1d	Eukaryotic translation elongation factor 1 delta (guanine nucleotide exchange protein)	1.89	0.00204901	0.00616457				translation	translational elongation	cellular macromolecule metabolic process	protein metabolic process	cellular metabolic process
1424343_a_at	BM200591	Eif1a	eukaryotic translation initiation factor 1A				2.19	0.00297226	0.00881918	translational initiation	transport	cell differentiation	cellular component assembly	cellular metabolic process
1428272_at	AK005192	Eif1b	eukaryotic translation initiation factor 1B	-2	0.00161546	0.00557407				translation	translational initiation	cell differentiation	cellular component assembly	cellular metabolic process
1434452_x_at	BG797460	Eif2a	eukaryotic translation initiation factor 2a	3.15	8.86e-05	0.00253849				translation	cellular macromolecule metabolic process	protein metabolic process	cellular metabolic process	cellular process
1416661_at	AW701127	Eif3s10	eukaryotic translation initiation factor 3, subunit 10 (theta)	2.53	0.00163398	0.00559055				translation	cellular macromolecule metabolic process	protein metabolic process	cellular metabolic process	cellular process
1415859_at	BB858329	Eif3c	eukaryotic translation initiation factor 3, subunit C	2.21	0.00288951	0.00712377				translation	translational initiation	cell differentiation	cellular component assembly	cellular metabolic process
1416100_at	NM_018749	Eif3d	eukaryotic translation initiation factor 3, subunit D	-1.81	0.000792134	0.00425901				translation	translational initiation	cell differentiation	cellular component assembly	cellular metabolic process
1437948_x_at	BB443362	Eif3eip	eukaryotic translation initiation factor 3, subunit E interacting protein	1.85	0.00225652	0.00638232
1427036_a_at	BF227830	Eif4g1	eukaryotic translation initiation factor 4, gamma 1	-1.98	0.000428847	0.00344658				translation	regulation of translation	regulation of translational initiation	cell differentiation	cellular component assembly
1427037_at	BF227830	Eif4g1	eukaryotic translation initiation factor 4, gamma 1	3.23	0.000224373	0.00288646				translation	regulation of translation	regulation of translational initiation	cell differentiation	cellular component assembly
1450908_at	BB406487	Eif4e	eukaryotic translation initiation factor 4E				-2.05	0.000722906	0.00517564	translation	translational initiation	regulation of translation	cell differentiation	cellular component assembly
1423220_at	BB406487	Eif4e	eukaryotic translation initiation factor 4E				-1.89	0.000142018	0.00331579	translation	translational initiation	regulation of translation	cell differentiation	cellular component assembly
1417084_at	NM_010124	Eif4ebp2	eukaryotic translation initiation factor 4E binding protein 2	3.01	0.000230513	0.00288936				regulation of translation	regulation of translational initiation	insulin receptor signaling pathway	negative regulation of protein biosynthetic process	cAMP-mediated signaling
1419867_a_at	BF168124	Eif4ebp3	eukaryotic translation initiation factor 4E binding protein 3	2.54	0.010107	0.0149608				regulation of transcription, DNA-dependent	cellular metabolic process	RNA metabolic process	cellular process	regulation of transcription
1456256_at	BM242785	Eif5	eukaryotic translation initiation factor 5	4	3.86e-05	0.00224636				translation	translational initiation	regulation of translational initiation	cell differentiation	cellular component assembly
1454664_a_at	BQ176989	Eif5	eukaryotic translation initiation factor 5	3.54	0.00017287	0.00270658				translation	translational initiation	regulation of translational initiation	cell differentiation	cellular component assembly
1420023_at	C77379	Etf1	eukaryotic translation termination factor 1	2.34	5.56e-05	0.00235252	1.64	0.000142923	0.00331579	translation	translational termination	cellular metabolic process	cellular process	cellular component disassembly
1436884_x_at	BB699868	Ewsr1	Ewing sarcoma breakpoint region 1	-2.83	0.00114638	0.00486226				transcription	regulation of transcription, DNA-dependent	cellular metabolic process	RNA metabolic process	regulation of transcription
1417238_at	NM_007968	Ewsr1	Ewing sarcoma breakpoint region 1	-2.64	0.000228863	0.00288936				transcription	regulation of transcription, DNA-dependent	cellular metabolic process	RNA metabolic process	regulation of transcription
1448497_at	NM_133658	Ercc3	excision repair cross-complementing rodent repair deficiency, complementation group 3	-1.64	0.000614142	0.00385882				DNA topological change	DNA repair	transcription-coupled nucleotide-excision repair	nucleotide-excision repair	transcription
1438639_x_at	BB045793	Exoc3l2	Exocyst complex component 3-like 2	3.24	0.00649896	0.0111877
1423587_a_at	BM219113	Exosc10	exosome component 10	-1.9	0.000899886	0.00440204				mRNA catabolic process, nonsense-mediated decay	rRNA processing	biopolymer catabolic process	cellular metabolic process	ribonucleoprotein complex biogenesis and assembly
1431502_a_at	AK012689	Exosc3	exosome component 3	-1.74	2.61e-05	0.00224636				rRNA processing	rRNA metabolic process	organelle organization and biogenesis	ribosome biogenesis and assembly	cellular metabolic process
1424685_at	AK005101	Exosc4	exosome component 4	-1.82	3.58e-05	0.00224636				rRNA processing	RNA processing	rRNA metabolic process	organelle organization and biogenesis	ribosome biogenesis and assembly
1437712_x_at	AV212315	Exosc4	exosome component 4	-1.68	0.000264285	0.00303827
1448365_at	NM_025568	Exosc7	exosome component 7	-1.8	7.29e-05	0.00249863
1428291_at	AK009584	Exosc8	exosome component 8	-1.73	0.00105943	0.00472846				rRNA processing	RNA processing	rRNA metabolic process	organelle organization and biogenesis	ribosome biogenesis and assembly
1422759_a_at	NM_028816	Xpo6	exportin 6	-1.76	0.000160547	0.00270658				protein import into nucleus, docking	protein export from nucleus	transport	intracellular protein transport	protein transport
1448613_at	NM_007899	Ecm1	extracellular matrix protein 1				1.91	0.000929337	0.00562784	transport	establishment of localization	localization	Molecular Function:	carrier activity
1433482_a_at	AW108203	Fubp1	far upstream element (FUSE) binding protein 1	-1.72	0.00227729	0.00639696				transcription	regulation of transcription, DNA-dependent	cellular metabolic process	RNA metabolic process	regulation of transcription
1460251_at	NM_007987	Fas	Fas (TNF receptor superfamily member 6)				2.81	0.000234861	0.00370092	apoptosis	activated T cell apoptosis	inflammatory cell apoptosis	transformed cell apoptosis	immune response
1425809_at	BC018558	Fabp4	fatty acid binding protein 4, adipocyte	2.7	0.000287958	0.00312069
1416022_at	BC002008	Fabp5	fatty acid binding protein 5, epidermal	-2.17	0.000786045	0.00425901				glucose metabolic process	lipid metabolic process	phosphatidylcholine biosynthetic process	transport	glucose transport
1440444_at	BB277583	Fads1	fatty acid desaturase 1	1.86	0.000729639	0.0041466				lipid metabolic process	fatty acid biosynthetic process	fatty acid desaturation	long-chain fatty acid biosynthetic process	carboxylic acid metabolic process
1449219_at	BE652876	Fads3	fatty acid desaturase 3	-2.21	0.0017619	0.00578739				lipid metabolic process	fatty acid biosynthetic process	carboxylic acid metabolic process	cellular metabolic process	cellular lipid metabolic process
1456378_s_at	AV120094	Fbxl20	F-box and leucine-rich repeat protein 20				2.02	0.000675761	0.00504234	ubiquitin cycle	cellular metabolic process	cellular macromolecule metabolic process	protein metabolic process	biopolymer metabolic process
1417226_at	NM_013907	Fbxw4	F-box and WD-40 domain protein 4	-1.69	2.13e-05	0.00224636				ubiquitin cycle	multicellular organismal development	Wnt receptor signaling pathway	cellular metabolic process	developmental process
1417476_at	NM_013908	Fbxw5	F-box and WD-40 domain protein 5	-1.83	0.00132519	0.00516846				ubiquitin cycle	cellular metabolic process	cellular macromolecule metabolic process	protein metabolic process	biopolymer metabolic process
1424986_s_at	AV338062	Fbxw7	F-box and WD-40 domain protein 7, archipelago homolog				-1.84	0.00199329	0.00745861	ubiquitin cycle	Notch signaling pathway	protein ubiquitination	cellular metabolic process	post-translational protein modification
1426593_a_at	BB756840	Fbxo22	F-box protein 22	2.08	0.00463614	0.00918824				ubiquitin cycle	cellular metabolic process	cellular macromolecule metabolic process	protein metabolic process	biopolymer metabolic process
1417969_at	NM_133765	Fbxo31	F-box protein 31				2.4	0.000183546	0.00344748	biological_process	all	Molecular Function:	molecular_function	all
1417522_at	AF441120	Fbxo32	F-box protein 32				2.5	0.00568458	0.0124717	ubiquitin cycle	biological_process	cellular metabolic process	cellular macromolecule metabolic process	protein metabolic process
1435477_s_at	BM224327	Fcgr2b	Fc receptor, IgG, low affinity IIb				2.42	0.00846207	0.0159148	negative regulation of type I hypersensitivity	negative regulation of inflammatory response to antigenic stimulus	phagocytosis, engulfment	defense response	immune response
1451941_a_at	M14216	Fcgr2b	Fc receptor, IgG, low affinity IIb				1.89	0.00196313	0.00740355	negative regulation of type I hypersensitivity	negative regulation of inflammatory response to antigenic stimulus	phagocytosis, engulfment	defense response	immune response
1448620_at	NM_010188	Fcgr3	Fc receptor, IgG, low affinity III	-1.61	0.000112045	0.00257095	2.08	0.00104592	0.00587513	antibody-dependent cellular cytotoxicity	positive regulation of type IIa hypersensitivity	positive regulation of type III hypersensitivity	positive regulation of type I hypersensitivity	serotonin secretion
1425225_at	BC027310	Fcgr4	Fc receptor, IgG, low affinity IV				2.47	0.00452092	0.0108912	receptor activity	signal transducer activity	Cellular Component:	integral to membrane	intrinsic to membrane
1437200_at	BM235711	Fcho2	FCH domain only 2	2.63	0.00170108	0.00569409
1452410_a_at	BG867327	Fes	feline sarcoma oncogene	-2.21	0.00216404	0.00630688				regulation of progression through cell cycle	protein amino acid phosphorylation	intracellular signaling cascade	cellular process	cellular metabolic process
1423583_at	AK005041	Fem1a	feminization 1 homolog a	-1.67	3.88e-05	0.00224636				regulation of transcription, DNA-dependent	cellular metabolic process	RNA metabolic process	cellular process	regulation of transcription
1433963_a_at	BG066664	Fermt3	fermitin family homolog 3	-3.87	0.000616855	0.00385882				cell adhesion	biological adhesion	cellular process	Molecular Function:	protein binding
1456014_s_at	BB113173	Fermt3	fermitin family homolog 3	-1.85	0.00161879	0.00558057				tRNA splicing	tRNA processing	cellular metabolic process	biopolymer metabolic process	RNA metabolic process
1418364_a_at	NM_010240	Ftl1	ferritin light chain 1				1.76	8.19e-05	0.00279967	iron ion transport	iron ion homeostasis	transition metal ion homeostasis	transport	di-, tri-valent inorganic cation homeostasis
1422302_s_at	NM_008049	Ftl2	ferritin light chain 2				1.69	0.000271848	0.00378293	iron ion transport	iron ion homeostasis	transition metal ion homeostasis	transport	di-, tri-valent inorganic cation homeostasis
1449555_a_at	NM_021564	Fetub	fetuin beta				2.15	0.000281959	0.0038176	cysteine protease inhibitor activity	enzyme regulator activity	enzyme inhibitor activity	protease inhibitor activity	endopeptidase inhibitor activity
1425886_at	AY049085	Fev	FEV (ETS oncogene family)	1.78	0.000496371	0.00358547				transcription	regulation of transcription, DNA-dependent	biological_process	cellular metabolic process	RNA metabolic process
1427526_at	AB041650	Fgfr1op2	FGFR1 oncogene partner 2	2.04	0.000726187	0.00414417				biological_process	all	Molecular Function:	molecular_function	all
1416685_s_at	NM_007991	Fbl	fibrillarin	-2	1.14e-05	0.00224636				rRNA processing	snoRNA metabolic process	rRNA metabolic process	organelle organization and biogenesis	ribosome biogenesis and assembly
1425896_a_at	AF007248	Fbn1	fibrillin 1	-2.78	0.000439118	0.00344658				chitin metabolic process	cellular polysaccharide metabolic process	nitrogen compound metabolic process	glucosamine metabolic process	cellular metabolic process
1438923_at	AV208097	Fibp	Fibroblast growth factor (acidic) intracellular binding protein	2.02	0.00175356	0.00577717				fibroblast growth factor binding	protein binding	binding	growth factor binding	Cellular Component:
1420806_at	NM_030614	Fgf16	fibroblast growth factor 16				-3.22	0.000650596	0.00503018	signal transduction	cell-cell signaling	metabolic process	response to temperature stimulus	response to stimulus
1450282_at	NM_010202	Fgf4	fibroblast growth factor 4	1.82	0.00079837	0.00425901				regulation of progression through cell cycle	signal transduction	cell proliferation	positive regulation of cell proliferation	stem cell maintenance
1425911_a_at	M65053	Fgfr1	fibroblast growth factor receptor 1	-2.15	0.0171759	0.0220754				angiogenesis	induction of an organ	positive regulation of mesenchymal cell proliferation	protein amino acid phosphorylation	signal transduction
1421841_at	NM_008010	Fgfr3	fibroblast growth factor receptor 3				2.96	0.00425921	0.0105287	MAPKKK cascade	protein amino acid phosphorylation	cell adhesion	negative regulation of cell proliferation	fibroblast growth factor receptor signaling pathway
1426642_at	BC004724	Fn1	fibronectin 1	-1.74	0.00140372	0.00524785	2.3	0.0127028	0.0204305	cell morphogenesis	acute-phase response	cell-substrate junction assembly	cell adhesion	cell-matrix adhesion
1435115_at	AW556555	Fndc5	fibronectin type III domain containing 5	-1.92	0.000921042	0.00444366				protein targeting	establishment of protein localization	transport	cellular localization	establishment of localization
1453135_at	AK005096	Fndc5	fibronectin type III domain containing 5	-1.86	0.00035068	0.00327344				protein targeting	establishment of protein localization	transport	cellular localization	establishment of localization
1451119_a_at	BC007140	Fbln1	fibulin 1	-2.23	0.00634696	0.0110549				calcium ion binding	protein binding	protease activator activity	enzyme regulator activity	cation binding
1423407_a_at	BF228318	Fbln2	fibulin 2				1.73	0.000595817	0.00497154	calcium ion binding	protein binding	cation binding	ion binding	binding
1449141_at	BG070068	Fblim1	filamin binding LIM protein 1	-2.02	0.00442205	0.0089337	-2.24	0.000497474	0.00457345	cell adhesion	regulation of cell shape	anatomical structure morphogenesis	cell morphogenesis	regulation of biological process
1418569_at	BG070068	Fblim1	filamin binding LIM protein 1				-3.03	6.06e-05	0.00256391	cell adhesion	regulation of cell shape	anatomical structure morphogenesis	cell morphogenesis	regulation of biological process
1449073_at	NM_026839	Flnc	filamin C, gamma (actin binding protein 280)	-2.73	0.00261494	0.00679897
1426677_at	BM233746	Flna	filamin, alpha	-2.09	0.000692501	0.00404256				early endosome to late endosome transport	transport	endosome transport	cellular localization	establishment of localization
1452720_a_at	BM199874	Fip1l1	FIP1 like 1	-2.16	7.25e-06	0.00224636				mRNA processing	cellular metabolic process	biopolymer metabolic process	RNA metabolic process	cellular process
1419451_at	BC006616	Fzr1	fizzy/cell division cycle 20 related 1	-2.08	0.000452211	0.00347421				ubiquitin cycle	cell cycle	mitosis	cell division	mitotic cell cycle
1449632_s_at	AI325255	Fkbp10	FK506 binding protein 10	-1.87	0.0026209	0.00680199				protein folding	cellular protein metabolic process	cellular metabolic process	cellular macromolecule metabolic process	protein metabolic process
1450694_at	NM_008020	Fkbp2	FK506 binding protein 2	-2.21	0.00200565	0.00609821				protein folding	cellular protein metabolic process	cellular metabolic process	cellular macromolecule metabolic process	protein metabolic process
1416362_a_at	BB456860	Fkbp4	FK506 binding protein 4	-2.01	0.000264966	0.00303827	-2.62	5.24e-05	0.00245777	protein folding	steroid hormone receptor complex assembly	embryo implantation	protein complex localization	male sex differentiation
1416125_at	U16959	Fkbp5	FK506 binding protein 5				13.22	6.54e-07	0.00158632	protein folding	cellular protein metabolic process	cellular metabolic process	cellular macromolecule metabolic process	protein metabolic process
1417429_at	BC011229	Fmo1	flavin containing monooxygenase 1				2.09	0.000507582	0.00460666	electron transport	transport	generation of precursor metabolites and energy	establishment of localization	cellular metabolic process
1453435_a_at	AK009753	Fmo2	flavin containing monooxygenase 2	2.14	0.0138766	0.0187668	5.26	0.000566008	0.00479871	electron transport	oxygen and reactive oxygen species metabolic process	generation of precursor metabolites and energy	cellular metabolic process	metabolic process
1435459_at	BM936480	Fmo2	flavin containing monooxygenase 2				4.01	0.000135941	0.00331579	electron transport	oxygen and reactive oxygen species metabolic process	generation of precursor metabolites and energy	cellular metabolic process	metabolic process
1422905_s_at	NM_018881	Fmo2	flavin containing monooxygenase 2	3.58	0.00161989	0.0055812				electron transport	oxygen and reactive oxygen species metabolic process	generation of precursor metabolites and energy	cellular metabolic process	metabolic process
1422904_at	NM_018881	Fmo2	flavin containing monooxygenase 2	2.1	0.00375797	0.00811141				electron transport	oxygen and reactive oxygen species metabolic process	generation of precursor metabolites and energy	cellular metabolic process	metabolic process
1416044_at	NM_022009	Flii	flightless I homolog	-1.99	0.000545586	0.00370234				transcription	regulation of transcription, DNA-dependent	multicellular organismal development	actin cytoskeleton organization and biogenesis	actin filament severing
1448189_a_at	NM_022009	Flii	flightless I homolog	-1.76	0.0012702	0.00505347				transcription	regulation of transcription, DNA-dependent	multicellular organismal development	actin cytoskeleton organization and biogenesis	actin filament severing
1448559_at	NM_008027	Flot1	flotillin 1	-1.8	0.00178739	0.00580895				biological_process	all	Molecular Function:	molecular_function	protein binding
1440926_at	BB555042	Flt1	FMS-like tyrosine kinase 1				1.86	0.000327689	0.0039969	angiogenesis	patterning of blood vessels	protein amino acid phosphorylation	cell adhesion	transmembrane receptor protein tyrosine kinase signaling pathway
1423663_at	BC025820	Flcn	folliculin	-2.25	0.000604087	0.00384605				cell cycle	biological_process	negative regulation of progression through cell cycle	regulation of cell cycle	regulation of biological process
1434405_at	BB360713	Fnip1	folliculin interacting protein 1	2.44	0.000410556	0.0034141
1448259_at	BI452727	Fstl1	follistatin-like 1	-1.95	0.00662069	0.0113227				calcium ion binding	heparin binding	carbohydrate binding	glycosaminoglycan binding	cation binding
1434655_at	BB794583	Foxk1	forkhead box K1	-1.81	0.000992657	0.00460174				transcription	regulation of transcription, DNA-dependent	regulation of transcription from RNA polymerase II promoter	multicellular organismal development	striated muscle development
1428353_at	BM206907	Foxk2	forkhead box K2	-1.68	0.000151121	0.0026968				transcription	regulation of transcription, DNA-dependent	cellular metabolic process	RNA metabolic process	regulation of transcription
1434831_a_at	BB364488	Foxo3a	forkhead box O3a				2.41	0.00171805	0.00700807	ovulation (sensu Mammalia)	initiation of primordial ovarian follicle growth	antral ovarian follicle growth	oocyte maturation	transcription
1434832_at	BB364488	Foxo3a	forkhead box O3a				2.34	0.00594319	0.0128182	ovulation (sensu Mammalia)	initiation of primordial ovarian follicle growth	antral ovarian follicle growth	oocyte maturation	transcription
1423191_at	AK013152	Fnbp4	formin binding protein 4	-1.93	0.00675842	0.0114653				protein binding	binding
1435557_at	AV298805	Fhod1	formin homology 2 domain containing 1	-2.6	0.00104722	0.00470308				cellular component organization and biogenesis	actin cytoskeleton organization and biogenesis	actin filament-based process	organelle organization and biogenesis	cytoskeleton organization and biogenesis
1451324_s_at	BC010204	Fyttd1	forty-two-three domain containing 1	3.49	0.00433062	0.00882403
1424342_at	BC010204	Fyttd1	forty-two-three domain containing 1	3.29	0.000891858	0.00438314
1448887_x_at	NM_019502	Fxc1	fractured callus expressed transcript 1	-1.91	0.00195153	0.00605246				protein targeting	protein targeting to mitochondrion	transport	protein transport	protein import into mitochondrial inner membrane
1417916_a_at	NM_019502	Fxc1	fractured callus expressed transcript 1	-1.83	0.000157079	0.0026968				protein targeting	protein targeting to mitochondrion	transport	protein transport	protein import into mitochondrial inner membrane
1419301_at	BF783030	Fzd4	frizzled homolog 4	2.09	0.00251793	0.00667389				signal transduction	cell surface receptor linked signal transduction	G-protein coupled receptor protein signaling pathway	multicellular organismal development	Wnt receptor signaling pathway
1449416_at	BF783030	Fzd4	frizzled homolog 4	1.94	0.00283134	0.007043				signal transduction	cell surface receptor linked signal transduction	G-protein coupled receptor protein signaling pathway	multicellular organismal development	Wnt receptor signaling pathway
1417253_at	NM_013522	Frg1	FSHD region gene 1	-2.23	0.00288651	0.00711994				rRNA processing	mRNA processing	transport	RNA splicing	cellular metabolic process
1448969_at	NM_026510	Ftsj2	FtsJ homolog 2	-2.13	8.1e-05	0.00249863				cell division	cellular process
1451026_at	BB701991	Ftsj3	FtsJ homolog 3	-1.97	0.000558981	0.00372445				rRNA processing	biological_process	rRNA metabolic process	organelle organization and biogenesis	ribosome biogenesis and assembly
1456480_at	BB527078	Fry	furry homolog				1.83	0.00155283	0.00670656
1451285_at	AF224264	Fus	fusion, derived from t(12;16) malignant liposarcoma	-2.3	5.93e-05	0.00237124	-2.92	0.00387868	0.00996271	positive regulation of transcription from RNA polymerase II promoter	positive regulation of cellular process	cellular metabolic process	positive regulation of biological process	positive regulation of metabolic process
1418296_at	NM_008761	Fxyd5	FXYD domain-containing ion transport regulator 5	-1.86	0.00170443	0.00570036				transport	ion transport	establishment of localization	localization	Molecular Function:
1417343_at	AB032010	Fxyd6	FXYD domain-containing ion transport regulator 6	-1.86	0.00115475	0.00486381				transport	ion transport	establishment of localization	localization	Molecular Function:
1459788_at	BB115649	Gpr107	G protein-coupled receptor 107	2.97	0.000168205	0.00270658
1440225_at	BB083808	Gpr116	G protein-coupled receptor 116				2.09	0.00230455	0.0078775	G-protein coupled receptor protein signaling pathway	neuropeptide signaling pathway	signal transduction	cell surface receptor linked signal transduction	cellular process
1418379_s_at	NM_054044	Gpr124	G protein-coupled receptor 124	-2.08	0.00528011	0.00987178				signal transduction	G-protein coupled receptor protein signaling pathway	neuropeptide signaling pathway	biological_process	cell surface receptor linked signal transduction
1455466_at	BB548889	Gpr133	G protein-coupled receptor 133				1.97	0.00065997	0.005039	neuropeptide signaling pathway	signal transduction	G-protein coupled receptor protein signaling pathway	cell surface receptor linked signal transduction	cellular process
1454685_at	BQ177047	Gpr146	G protein-coupled receptor 146	-2.01	0.00103728	0.00469665				signal transduction	G-protein coupled receptor protein signaling pathway	cell surface receptor linked signal transduction	cellular process	cell communication
1459864_at	BB520532	Gpr146	G protein-coupled receptor 146	2.66	0.00193025	0.00602667				signal transduction	G-protein coupled receptor protein signaling pathway	cell surface receptor linked signal transduction	cellular process	cell communication
1453072_at	BQ265798	Gpr160	G protein-coupled receptor 160				2.23	0.00429184	0.0105579	signal transduction	G-protein coupled receptor protein signaling pathway	cell surface receptor linked signal transduction	cellular process	cell communication
1418554_at	NM_007412	Gpr182	G protein-coupled receptor 182				1.8	0.00314755	0.00908217	signal transduction	G-protein coupled receptor protein signaling pathway	cell surface receptor linked signal transduction	cellular process	cell communication
1434673_at	BB429977	Gpr22	G protein-coupled receptor 22	2.12	0.0114339	0.0163103				signal transduction	G-protein coupled receptor protein signaling pathway	cell surface receptor linked signal transduction	cellular process	cell communication
1436672_at	BB766329	Grk5	G protein-coupled receptor kinase 5				3.03	0.00023065	0.00367471	protein amino acid phosphorylation	signal transduction	G-protein coupled receptor protein signaling pathway	cellular metabolic process	post-translational protein modification
1449514_at	BC019379	Grk5	G protein-coupled receptor kinase 5				2.74	0.00148286	0.00660118	protein amino acid phosphorylation	signal transduction	G-protein coupled receptor protein signaling pathway	cellular metabolic process	post-translational protein modification
1437436_s_at	BB461269	Grk6	G protein-coupled receptor kinase 6	-1.93	0.00190204	0.00599816				protein amino acid phosphorylation	signal transduction	cellular metabolic process	post-translational protein modification	cell communication
1454759_at	AV230461	Git1	G protein-coupled receptor kinase-interactor 1	-2.44	0.00038688	0.00335224				regulation of GTPase activity	regulation of a molecular function	regulation of hydrolase activity	regulation of catalytic activity	biological regulation
1455173_at	AW537663	Gspt1	G1 to S phase transition 1	2.6	0.00229751	0.00642664				G1/S transition of mitotic cell cycle	mRNA catabolic process, nonsense-mediated decay	regulation of transcription, DNA-dependent	translation	mitotic cell cycle
1443753_at	BB491097	Galns	Galactosamine (N-acetyl)-6-sulfate sulfatase	2.49	0.0300929	0.0345753				metabolic process	Molecular Function:	calcium ion binding	sulfuric ester hydrolase activity	hydrolase activity
1433904_at	AV279768	Ggnbp1	gametogenetin binding protein 1	-2.31	0.00114437	0.00486226				apoptosis	caspase activation	mitochondrial fusion	caspase activation via cytochrome c	response to fungus
1459917_at	BG078867	Ggnbp2	gametogenetin binding protein 2	1.73	0.00140685	0.0052504				multicellular organismal development	spermatogenesis	biological_process	cell differentiation	reproduction
1416418_at	AF180518	Gabarapl1	gamma-aminobutyric acid (GABA(A)) receptor-associated protein-like 1				3.18	0.00105416	0.00587513	receptor activity	cytoskeletal protein binding	protein binding	binding	signal transducer activity
1416419_s_at	AF180518	Gabarapl1	gamma-aminobutyric acid (GABA(A)) receptor-associated protein-like 1				2.93	0.00108831	0.00597785	receptor activity	cytoskeletal protein binding	protein binding	binding	signal transducer activity
1418216_at	NM_011820	Ggt5	gamma-glutamyltransferase 5				2.07	0.000227025	0.00365522	glutathione biosynthetic process	inflammatory response	leukotriene biosynthetic process	cofactor biosynthetic process	carboxylic acid metabolic process
1439420_x_at	BB208329	Ggt5	gamma-glutamyltransferase 5	1.74	0.00134798	0.00518336				glutathione biosynthetic process	inflammatory response	leukotriene biosynthetic process	cofactor biosynthetic process	carboxylic acid metabolic process
1415801_at	M63801	Gja1	gap junction protein, alpha 1				-3.66	0.00671081	0.0137701	in utero embryonic development	neuron migration	heart looping	epithelial cell maturation	cell communication
1430236_s_at	AK008685	Gsdma2	gasdermin A2	-1.93	0.0235632	0.0281998				cytoplasm	intracellular part	intracellular	cell	all
1430641_at	AV368819	Gsdmc2	gasdermin C4	2.39	0.00110653	0.00479012
1418863_at	NM_008092	Gata4	GATA binding protein 4	-2.69	0.000859224	0.00433169				in utero embryonic development	transcription	regulation of transcription, DNA-dependent	regulation of transcription from RNA polymerase II promoter	cell-cell signaling
1433713_at	BB794873	Gcn1l1	GCN1 general control of amino-acid synthesis 1-like 1	-2.45	0.00137686	0.00521569				protein binding	binding
1426783_at	AW212720	Gcn5l2	GCN5 general control of amino acid synthesis-like 2	-2.13	0.00236745	0.00652183				somitogenesis	transcription	regulation of transcription, DNA-dependent	metabolic process	cellular metabolic process
1430981_s_at	BE912643	Gpbp1	GC-rich promoter binding protein 1	3.09	0.00656504	0.0112708				positive regulation of transcription, DNA-dependent	positive regulation of cellular process	cellular metabolic process	positive regulation of biological process	positive regulation of metabolic process
1435764_a_at	BB832885	Gemin7	gem (nuclear organelle) associated protein 7	-1.9	0.000338278	0.00324341				spliceosomal snRNP biogenesis	mRNA processing	RNA splicing	RNA splicing, via transesterification reactions with bulged adenosine as nucleophile	RNA splicing, via transesterification reactions
1416522_a_at	NM_013535	Grcc10	gene rich cluster, C10 gene	-1.81	5.18e-05	0.00235252				negative regulation of transcription from RNA polymerase II promoter	toxin metabolic process	negative regulation of cellular metabolic process	response to toxin	cellular metabolic process
1451981_at	AF303106	Gtrgeo22	gene trap ROSA b-geo 22	-1.76	0.00147255	0.00532694				multicellular organismal development	spermatogenesis	sperm axoneme assembly	cell differentiation	adult behavior
1454631_at	BI689897	Gtf2a1	general transcription factor II A, 1				1.81	0.000384265	0.00404314	transcription	regulation of transcription, DNA-dependent	transcription initiation from RNA polymerase II promoter	cell differentiation	cellular component assembly
1451899_a_at	AF343349	Gtf2ird1	general transcription factor II I repeat domain-containing 1	-1.76	0.000479274	0.00354756				transcription	regulation of transcription, DNA-dependent	multicellular organismal development	cellular metabolic process	developmental process
1417698_at	AV325174	Gtf2f1	general transcription factor IIF, polypeptide 1	-2.31	1.74e-05	0.00224636				transcription	regulation of transcription, DNA-dependent	positive regulation of transcription	positive regulation of cellular process	cellular metabolic process
1420626_at	BF782285	Gtf3c6	general transcription factor IIIC, polypeptide 6, alpha	-1.74	4.63e-05	0.00228451
1422763_at	NM_018771	Gipc1	GIPC PDZ domain containing family, member 1	-1.89	0.000914104	0.00443412				protein targeting	G-protein coupled receptor protein signaling pathway	synaptic transmission	glutamate secretion	endothelial cell migration
1417069_a_at	BG228815	Gmfb	glia maturation factor, beta	3.63	5.32e-05	0.00235252				actin binding	growth factor activity	cytoskeletal protein binding	protein binding	binding
1451121_a_at	BC017637	Gltscr2	glioma tumor suppressor candidate region gene 2	-1.73	9.23e-05	0.00255158
1456232_at	BB039426	Gmeb1	glucocorticoid modulatory element binding protein 1	1.85	0.00010727	0.00256428
1434009_at	BQ176422	Grlf1	glucocorticoid receptor DNA binding factor 1	-1.89	0.00167177	0.00563993				neural tube closure	transcription	regulation of transcription, DNA-dependent	cell cycle	signal transduction
1433488_x_at	BB543167	Gns	glucosamine (N-acetyl)-6-sulfatase				1.71	0.00124928	0.0063226	metabolic process	glycosaminoglycan metabolic process	nitrogen compound metabolic process	aminoglycan metabolic process	cellular metabolic process
1455065_x_at	BB777344	Gnpda1	glucosamine-6-phosphate deaminase 1	-2.08	0.000861967	0.00433169				DNA packaging	regulation of transcription, DNA-dependent	nitric oxide biosynthetic process	transport	nitrogen compound metabolic process
1425503_at	AB037596	Gcnt2	glucosaminyl (N-acetyl) transferase 2, I-branching enzyme				2.26	0.00796246	0.0152488
1437607_at	BB357165	Gcnt2	Glucosaminyl (N-acetyl) transferase 2, I-branching enzyme	3.69	0.000409034	0.0034141				N-acetyllactosaminide beta-1,6-N-acetylglucosaminyltransferase activity	acetylglucosaminyltransferase activity	transferase activity	transferase activity, transferring glycosyl groups	transferase activity, transferring hexosyl groups
1434271_at	BM124000	Gba2	glucosidase beta 2	-2.13	0.0031044	0.00738729				biological_process	bile acid metabolic process	steroid metabolic process	carboxylic acid metabolic process	cellular metabolic process
1436385_at	BB051441	Ganc	glucosidase, alpha; neutral C	1.86	0.00188979	0.00597879				proteolysis	myofibril assembly	sarcomere organization	cell differentiation	cellular component assembly
1447768_at	AV331592	Got2	glutamate oxaloacetate transaminase 2, mitochondrial	1.76	0.00032599	0.00322742				amino acid metabolic process	biosynthetic process	carboxylic acid metabolic process	nitrogen compound metabolic process	cellular metabolic process
1436297_a_at	AW212189	Grina	glutamate receptor, ionotropic, N-methyl D-aspartate-associated protein 1 (glutamate binding)				2.15	0.000261265	0.00376794	receptor activity	signal transducer activity	Cellular Component:	integral to membrane	intrinsic to membrane
1417423_at	NM_023168	Grina	glutamate receptor, ionotropic, N-methyl D-aspartate-associated protein 1 (glutamate binding)	-2.01	0.00219467	0.00632608				receptor activity	signal transducer activity	Cellular Component:	integral to membrane	intrinsic to membrane
1457299_at	BM941191	Grm4	glutamate receptor, metabotropic 4	1.77	0.000357009	0.00328173				synaptic transmission	learning	transmission of nerve impulse	behavior	multicellular organismal process
1426235_a_at	AI391218	Glul	glutamate-ammonia ligase (glutamine synthetase)				3.41	0.00102308	0.00585718	glutamine biosynthetic process	nitrogen compound metabolic process	amino acid metabolic process	carboxylic acid metabolic process	glutamine metabolic process
1426236_a_at	AI391218	Glul	glutamate-ammonia ligase (glutamine synthetase)				2.17	0.00210119	0.00755649	glutamine biosynthetic process	nitrogen compound metabolic process	amino acid metabolic process	carboxylic acid metabolic process	glutamine metabolic process
1418627_at	NM_008129	Gclm	glutamate-cysteine ligase , modifier subunit				2.95	0.000362886	0.0039969	cysteine metabolic process	glutamate metabolic process	glutathione metabolic process	glutathione biosynthetic process	response to oxidative stress
1434542_at	BI648645	Gpt2	glutamic pyruvate transaminase (alanine aminotransferase) 2	-1.86	0.00151692	0.00538799				biosynthetic process	metabolic process	Molecular Function:	alanine transaminase activity	transaminase activity
1418753_at	NM_013529	Gfpt2	glutamine fructose-6-phosphate transaminase 2				2.29	0.011841	0.0194348	carbohydrate metabolic process	glutamine metabolic process	transport	metabolic process	carbohydrate biosynthetic process
1421732_at	NM_008132	Glrp1	glutamine repeat protein 1	1.73	0.00113438	0.00483329				regulation of transcription from RNA polymerase II promoter	cellular metabolic process	RNA metabolic process	cellular process	regulation of transcription
1437679_a_at	BB172698	Glrx2	glutaredoxin 2 (thioltransferase)	-1.88	0.00060783	0.00384605				electron transport	protein thiol-disulfide exchange	glutathione metabolic process	transport	apoptosis
1449726_at	AI482454	Glrx3	glutaredoxin 3	2.36	0.00358844	0.00795495
1449106_at	NM_008161	Gpx3	glutathione peroxidase 3				2.51	0.000154831	0.00337271	response to oxidative stress	response to lipid hydroperoxide	hydrogen peroxide catabolic process	protein homotetramerization	cell differentiation
1452135_at	AV001252	Gpx6	glutathione peroxidase 6	1.75	0.00144165	0.00527993				response to oxidative stress	oxygen and reactive oxygen species metabolic process	response to chemical stimulus	response to stimulus	cellular metabolic process
1456036_x_at	AV003026	Gsto1	glutathione S-transferase omega 1	1.89	0.00327276	0.00758932				metabolic process	Molecular Function:	glutathione transferase activity	transferase activity	catalytic activity
1452741_s_at	BQ175968	Gpd2	glycerol phosphate dehydrogenase 2, mitochondrial	2.6	0.00081532	0.00427444				glycerol-3-phosphate metabolic process	gluconeogenesis	electron transport	carboxylic acid metabolic process	cellular metabolic process
1425834_a_at	BC019201	Gpam	glycerol-3-phosphate acyltransferase, mitochondrial	2.6	0.000874511	0.00435258				fatty acid metabolic process	metabolic process	phospholipid biosynthetic process	positive regulation of body size	cellular lipid metabolic process
1424150_at	BC024955	Gdpd5	glycerophosphodiester phosphodiesterase domain containing 5	-1.86	0.0024552	0.00660711				glycerol metabolic process	biological_process	cellular metabolic process	polyol metabolic process	alcohol metabolic process
1429843_at	AK012898	Grrp1	glycine/arginine rich protein 1	-2.3	0.0015061	0.00537092	3.49	0.000541619	0.00473331
1437001_at	BQ173949	Gsk3b	glycogen synthase kinase 3 beta	6.21	0.001036	0.00469634				re-entry into mitotic cell cycle	protein amino acid phosphorylation	protein export from nucleus	anti-apoptosis	response to stress
1448303_at	NM_053110	Gpnmb	glycoprotein (transmembrane) nmb				2.79	0.000384072	0.00404314	cell adhesion	metabolic process	biological adhesion	cellular process	Molecular Function:
1423834_s_at	BC026802	Gga1	golgi associated, gamma adaptin ear containing, ARF binding protein 1	-1.95	0.00032828	0.00323445				protein complex assembly	transport	intracellular protein transport	intra-Golgi vesicle-mediated transport	protein transport
1438008_at	BB501734	Gga3	golgi associated, gamma adaptin ear containing, ARF binding protein 3	-2.01	0.00172447	0.00573396				protein complex assembly	transport	intracellular protein transport	biological_process	protein transport
1448803_at	NM_018748	Golga4	golgi autoantigen, golgin subfamily a, 4	2.51	0.000816285	0.00427444				Golgi apparatus	intracellular organelle	intracellular part	intracellular	organelle
1415757_at	BM948896	Gbf1	golgi-specific brefeldin A-resistance factor 1	-2.13	0.000245219	0.00294824				biological_process	regulation of ARF protein signal transduction	regulation of signal transduction	regulation of biological process	regulation of cellular process
1415709_s_at	BM948896	Gbf1	golgi-specific brefeldin A-resistance factor 1	-1.95	0.000783105	0.00425901				biological_process	regulation of ARF protein signal transduction	regulation of signal transduction	regulation of biological process	regulation of cellular process
1453022_at	AK003305	Gpihbp1	GPI-anchored HDL-binding protein 1				1.62	9.14e-05	0.00295852	lipid transport	cholesterol transport	transport	sterol transport	establishment of localization
1418396_at	NM_134116	Gpsm3	G-protein signalling modulator 3 (AGS3-like, C. elegans)	-2.59	0.000764408	0.00423217				signal transduction	cellular process	cell communication	Molecular Function:	GTPase activator activity
1416708_a_at	NM_027898	Gramd1a	GRAM domain containing 1A	-2.12	0.00263915	0.00681342
1453240_a_at	BB698883	Gcap14	granule cell antiserum positive 14	2.34	0.00296908	0.00723227				G-protein coupled receptor protein signaling pathway	signal transduction	cell surface receptor linked signal transduction	cellular process	cell communication
1448148_at	M86736	Grn	granulin	-2.21	0.00325423	0.00756253				blastocyst hatching	embryo implantation	lipid catabolic process	positive regulation of epithelial cell proliferation	reproduction
1439837_at	BE136147	Gigyf2	GRB10 interacting GYF protein 2				2.38	0.010229	0.0179509
1429387_at	AK018457	Grap	GRB2-related adaptor protein	-2.69	8.87e-05	0.00253849				intracellular signaling cascade	Ras protein signal transduction	cell-cell signaling	signal transduction	small GTPase mediated signal transduction
1437838_x_at	BB223437	Grsf1	G-rich RNA sequence binding factor 1	1.79	0.0034455	0.00776465				anterior/posterior pattern formation	morphogenesis of embryonic epithelium	anatomical structure morphogenesis	multicellular organismal development	developmental process
1417315_at	BG864756	Gripap1	GRIP1 associated protein 1	-1.81	0.000985305	0.00458575
1417619_at	BE368753	Gadd45gip1	growth arrest and DNA-damage-inducible, gamma interacting protein 1	-1.83	0.000801442	0.00425901				cell cycle	cellular process	Cellular Component:	nucleus	intracellular organelle
1436222_at	AW547050	Gas5	growth arrest specific 5				1.86	0.000888822	0.00555377
1449410_a_at	NM_013525	Gas5	growth arrest specific 5	-2.54	0.00429922	0.00878305
1424843_a_at	BC004622	Gas5	growth arrest specific 5	-1.95	0.00292885	0.00717954
1457270_at	AI506234	Gas7	growth arrest specific 7	-2.18	0.00255271	0.00670857				visual perception	phototransduction	response to stimulus	regulation of calcium ion transport	detection of abiotic stimulus
1434928_at	BB769886	Gas2l1	growth arrest-specific 2 like 1	-2.42	0.000948595	0.00450349				cell cycle arrest	regulation of cell cycle	negative regulation of progression through cell cycle	regulation of biological process	regulation of cellular process
1437244_at	BB770972	Gas2l3	growth arrest-specific 2 like 3	2.42	0.000163395	0.00270658				cell cycle arrest	regulation of cell cycle	negative regulation of progression through cell cycle	regulation of biological process	regulation of cellular process
1450023_at	AK004612	Gtpbp1	GTP binding protein 1	-1.77	0.000965081	0.00453966				nucleotide binding	GTPase activity	GTP binding	hydrolase activity	hydrolase activity, acting on acid anhydrides, in phosphorus-containing anhydrides
1416691_at	NM_019581	Gtpbp2	GTP binding protein 2	-2.04	0.000845219	0.00432294				translational elongation	cellular macromolecule metabolic process	protein metabolic process	cellular metabolic process	biopolymer metabolic process
1416690_at	NM_019581	Gtpbp2	GTP binding protein 2	-1.72	0.000527291	0.00366496				translational elongation	cellular macromolecule metabolic process	protein metabolic process	cellular metabolic process	biopolymer metabolic process
1450980_at	BM207274	Gtpbp3	GTP binding protein 3	-1.81	7.86e-05	0.00249863				tRNA modification	cellular metabolic process	biopolymer metabolic process	biopolymer modification	RNA metabolic process
1423142_a_at	AI987834	Gtpbp4	GTP binding protein 4	2.53	0.0173991	0.0223052				small GTPase mediated signal transduction	signal transduction	intracellular signaling cascade	cellular process	cell communication
1449988_at	NM_008376	Gimap1	GTPase, IMAP family member 1	-2.24	0.000914476	0.00443412				nucleotide binding	GTP binding	purine nucleotide binding	binding	guanyl nucleotide binding
1435748_at	AW911807	Gda	guanine deaminase				2.32	0.00423575	0.0105058	zinc ion binding	guanine deaminase activity	hydrolase activity	deaminase activity	hydrolase activity, acting on carbon-nitrogen (but not peptide) bonds
1455057_at	AV308908	Gmps	guanine monphosphate synthetase	3.61	0.00054656	0.00370234				purine nucleotide biosynthetic process	GMP biosynthetic process	glutamine metabolic process	biosynthetic process	amino acid metabolic process
1437225_x_at	BB782705	Gnai3	guanine nucleotide binding protein (G protein), alpha inhibiting 3	2.09	0.000817318	0.00427694				signal transduction	G-protein coupled receptor protein signaling pathway	regulation of heart contraction	regulation of biological process	regulation of multicellular organismal process
1450623_at	NM_010312	Gnb2	guanine nucleotide binding protein (G protein), beta 2	-2.38	0.000136732	0.00260297				signal transduction	G-protein coupled receptor protein signaling pathway	cell surface receptor linked signal transduction	cellular process	cell communication
1448942_at	NM_025331	Gng11	guanine nucleotide binding protein (G protein), gamma 11	-2.23	0.000164647	0.00270658				signal transduction	G-protein coupled receptor protein signaling pathway	cell surface receptor linked signal transduction	cellular process	cell communication
1428156_at	AV021455	Gng2	guanine nucleotide binding protein (G protein), gamma 2				1.92	2.14e-05	0.00195299	signal transduction	G-protein coupled receptor protein signaling pathway	cell proliferation	cell surface receptor linked signal transduction	cellular process
1428733_at	AK010554	Gngt2	guanine nucleotide binding protein (G protein), gamma transducing activity polypeptide 2	-2.23	0.00159557	0.00554202				signal transduction	G-protein coupled receptor protein signaling pathway	cell surface receptor linked signal transduction	cellular process	cell communication
1450097_s_at	BF302166	Gna12	guanine nucleotide binding protein, alpha 12	-2.42	0.000904546	0.00441087				in utero embryonic development	signal transduction	G-protein coupled receptor protein signaling pathway	protein kinase cascade	Rho protein signal transduction
1422555_s_at	BI662324	Gna13	guanine nucleotide binding protein, alpha 13	2.1	0.00128133	0.00506568				angiogenesis	patterning of blood vessels	in utero embryonic development	signal transduction	G-protein coupled receptor protein signaling pathway
1453771_at	BF144687	Gulp1	GULP, engulfment adaptor PTB domain containing 1	2.25	0.000561963	0.00372968				phagocytosis, engulfment	intracellular signaling cascade	transport	endocytosis	organelle organization and biogenesis
1448194_a_at	NM_023123	H19	H19 fetal liver mRNA				3.3	0.001416	0.00656844
1418939_at	NM_008250	Hlx	H2.0-like homeobox	-2.71	0.00664303	0.0113442				transcription	regulation of transcription, DNA-dependent	regulation of transcription	cellular metabolic process	RNA metabolic process
1435950_at	AV231755	Hr	hairless	-2.23	0.00159953	0.00554634				transcription	regulation of transcription, DNA-dependent	negative regulation of transcription	negative regulation of cellular metabolic process	cellular metabolic process
1418102_at	BC018375	Hes1	hairy and enhancer of split 1				-1.8	0.000969395	0.00570574	negative regulation of transcription from RNA polymerase II promoter	transcription	regulation of transcription, DNA-dependent	cell adhesion	positive regulation of cell proliferation
1448702_at	BE287896	Hdhd2	haloacid dehalogenase-like hydrolase domain containing 2	-2.1	0.00166068	0.00562311				extracellular space	endoplasmic reticulum	membrane	integral to membrane	intracellular organelle
1423793_at	BM231455	Harbi1	harbinger transposase derived 1				2.99	3.26e-05	0.0020509
1424132_at	BC011083	Hras1	Harvey rat sarcoma virus oncogene 1	-2.12	0.000805128	0.00425901				translation	endocytosis	small GTPase mediated signal transduction	Ras protein signal transduction	cell aging
1422407_s_at	NM_008284	Hras1	Harvey rat sarcoma virus oncogene 1	-1.97	0.00311631	0.00740195				translation	endocytosis	small GTPase mediated signal transduction	Ras protein signal transduction	cell aging
1453604_a_at	AK012856	Hbs1l	Hbs1-like	2.59	0.00662455	0.0113227				translation	translational elongation	cellular macromolecule metabolic process	protein metabolic process	cellular metabolic process
1434477_at	BE447663	Heca	headcase homolog	1.9	0.0028274	0.00703801	2.95	0.000991392	0.00577718	biological_process	all	Molecular Function:	molecular_function	all
1439815_at	BF140677	Heatr5b	HEAT repeat containing 5B				2.05	0.000891231	0.00555741
1424687_at	BF150550	Heatr6	HEAT repeat containing 6	2.54	0.00110242	0.00478825				binding
1424622_at	BC013716	Hsf1	heat shock factor 1	-1.92	0.001588	0.00552989				transcription	regulation of transcription, DNA-dependent	protein folding	response to unfolded protein	spermatogenesis
1422579_at	NM_008303	Hspe1	heat shock protein 1 (chaperonin 10)	-1.98	0.000878849	0.00436544				protein folding	caspase activation	response to unfolded protein	cell differentiation	regulation of hydrolase activity
1430040_at	AK006867	Hspa12a	heat shock protein 12A	-1.89	0.000167405	0.00270658				protein folding	response to unfolded protein	biological_process	response to chemical stimulus	response to biotic stimulus
1460371_at	BC011103	Hspa12b	heat shock protein 12B	-2.47	0.00616916	0.0108715				nucleotide binding	ATP binding	purine nucleotide binding	binding	adenyl nucleotide binding
1419625_at	NM_013558	Hspa1l	heat shock protein 1-like				1.95	0.0127225	0.0204407	protein folding	response to unfolded protein	multicellular organismal development	spermatogenesis	response to heat
1429888_a_at	AK012780	Hspb2	heat shock protein 2	-1.99	7.66e-06	0.00224636				protein folding	response to unfolded protein	somatic muscle development	cellular metabolic process	developmental process
1449872_at	NM_019960	Hspb3	heat shock protein 3	-1.81	0.000806585	0.00425901				protein folding	response to unfolded protein	response to chemical stimulus	response to biotic stimulus	cellular metabolic process
1458385_at	AI461691	Hspa4l	heat shock protein 4 like	1.91	0.00440999	0.00892472				protein folding	response to unfolded protein	response to chemical stimulus	response to biotic stimulus	cellular metabolic process
1417014_at	AF250139	Hspb8	heat shock protein 8				-1.81	0.00209917	0.00755649	protein folding	protein amino acid phosphorylation	response to unfolded protein	cellular metabolic process	post-translational protein modification
1431182_at	AK004608	Hspa8	heat shock protein 8	-6.37	0.00129882	0.0051191	-3.04	0.00116147	0.0061597	regulation of progression through cell cycle	protein folding	response to unfolded protein	response to heat	chaperone cofactor-dependent protein folding
1431274_a_at	AA543265	Hspa9	heat shock protein 9	4.1	0.00709849	0.0118165				protein folding	protein export from nucleus	response to unfolded protein	response to heat	establishment of protein localization
1437497_a_at	C77384	Hsp90aa1	heat shock protein 90, alpha (cytosolic), class A member 1	3.88	0.00224642	0.00637821				protein folding	nitric oxide biosynthetic process	response to unfolded protein	response to heat	protein refolding
1438040_a_at	BE995678	Hsp90b1	heat shock protein 90, beta (Grp94), member 1	3.44	0.0090735	0.0138625	-8.41	0.0034663	0.00943466	protein folding	response to unfolded protein	response to chemical stimulus	response to biotic stimulus	cellular metabolic process
1416365_at	BI154147	Hsp90ab1	heat shock protein 90kDa alpha (cytosolic), class B member 1	8.26	0.000452384	0.00347421				protein folding	response to unfolded protein	response to heat	positive regulation of nitric oxide biosynthetic process	nitrogen compound metabolic process
1444712_at	BG075885	Hsf5	heat shock transcription factor family member 5	1.74	6.08e-05	0.00237124
1438039_at	BE630599	Hectd1	HECT domain containing 1	2.98	0.00214558	0.00628634				electron transport	protein modification	ubiquitin cycle	cellular macromolecule metabolic process	protein metabolic process
1448239_at	NM_010442	Hmox1	heme oxygenase (decycling) 1				6.05	0.0164093	0.0243577	heme oxidation	positive regulation of I-kappaB kinase/NF-kappaB cascade	response to stimulus	regulation of signal transduction	regulation of I-kappaB kinase/NF-kappaB cascade
1450702_at	AJ306425	Hfe	hemochromatosis				2.13	0.00305331	0.00889965	antigen processing and presentation of peptide antigen via MHC class I	immune response	antigen processing and presentation	response to stimulus	immune system process
1440905_at	AI451467	Hs2st1	Heparan sulfate 2-O-sulfotransferase 1				-2.04	0.00224629	0.00782696	heparan sulfate proteoglycan biosynthetic process, polysaccharide chain biosynthetic process	heparin metabolic process	proteoglycan metabolic process	cellular polysaccharide metabolic process	nitrogen compound metabolic process
1434736_at	BB744589	Hlf	hepatic leukemia factor				-2.01	0.00190993	0.00729944	transcription	regulation of transcription, DNA-dependent	rhythmic process	cellular metabolic process	RNA metabolic process
1434735_at	BB744589	Hlf	hepatic leukemia factor				-2.01	0.0101985	0.0179435	transcription	regulation of transcription, DNA-dependent	rhythmic process	cellular metabolic process	RNA metabolic process
1416597_at	NM_008233	Hdgfrp2	hepatoma-derived growth factor, related protein 2	-2.55	0.000485416	0.00357193				regulation of transcription, DNA-dependent	cellular metabolic process	RNA metabolic process	cellular process	regulation of transcription
1448696_at	NM_010417	Heph	hephaestin				1.84	0.00146638	0.00659113	transport	ion transport	copper ion transport	iron ion transport	erythrocyte differentiation
1415981_at	AV258950	Herpud2	HERPUD family member 2				1.85	0.00272841	0.0083949	protein modification	cellular metabolic process	cellular macromolecule metabolic process	protein metabolic process	biopolymer metabolic process
1439424_x_at	BB436247	Herpud2	HERPUD family member 2	2.14	0.000414853	0.0034173
1423382_a_at	AW412441	Hnrpf	heterogeneous nuclear ribonucleoprotein F	-1.76	0.000156712	0.0026968				RNA processing	mRNA processing	RNA splicing	cellular metabolic process	biopolymer metabolic process
1450963_at	AW412441	Hnrpf	heterogeneous nuclear ribonucleoprotein F	-1.69	0.000667593	0.00399058				RNA processing	mRNA processing	RNA splicing	cellular metabolic process	biopolymer metabolic process
1455491_at	BI686700	Hnrph3	heterogeneous nuclear ribonucleoprotein H3				-1.59	2.4e-05	0.00195299	nucleotide binding	nucleic acid binding	binding
1452030_a_at	BB822465	Hnrnpr	heterogeneous nuclear ribonucleoprotein R				-2.8	0.0020849	0.00755649	nucleotide binding	nucleic acid binding	RNA binding	binding	Cellular Component:
1438807_at	BB251000	Hnrnpr	Heterogeneous nuclear ribonucleoprotein R	2.11	0.00141509	0.00526136				nucleotide binding	nucleic acid binding	RNA binding	binding	Cellular Component:
1437526_x_at	BB044174	Hnrnpr	heterogeneous nuclear ribonucleoprotein R	2.25	0.00293447	0.00718648
1420901_a_at	NM_010438	Hk1	hexokinase 1	-3.08	0.000822566	0.00429568				glycolysis	cellular metabolic process	cellular macromolecule catabolic process	cellular process	generation of precursor metabolites and energy
1422612_at	NM_013820	Hk2	hexokinase 2				-1.95	0.000409908	0.00417174	glucose metabolic process	glycolysis	carbohydrate phosphorylation	cellular metabolic process	cellular macromolecule catabolic process
1449024_a_at	U07631	Hexa	hexosaminidase A				1.66	5.33e-05	0.00245777	skeletal development	carbohydrate metabolic process	ganglioside catabolic process	lysosome organization and biogenesis	sensory perception of sound
1449860_at	NM_080846	Higd1b	HIG1 domain family, member 1B	-2.74	0.000195573	0.0027995				membrane	integral to membrane	intrinsic to membrane	cell	all
1449615_s_at	C77256	Hdlbp	high density lipoprotein (HDL) binding protein	2.92	0.00615416	0.0108547				lipid metabolic process	transport	lipid transport	steroid metabolic process	cholesterol metabolic process
1415988_at	BG065877	Hdlbp	high density lipoprotein (HDL) binding protein	2.41	0.0049716	0.00954196				lipid metabolic process	transport	lipid transport	steroid metabolic process	cholesterol metabolic process
1417637_a_at	NM_010440	Hmg20b	high mobility group 20 B	-2.45	0.0011673	0.00487747				DNA packaging	chromatin remodeling	transcription	regulation of transcription, DNA-dependent	tRNA aminoacylation for protein translation
1450780_s_at	X58380	Hmga2	high mobility group AT-hook 2	1.89	0.001418	0.00526136				DNA packaging	transcription	regulation of transcription, DNA-dependent	chromosome organization and biogenesis (sensu Eukaryota)	cellular metabolic process
1417702_a_at	NM_080462	Hnmt	histamine N-methyltransferase	1.83	0.00539389	0.0100137				regulation of neurotransmitter levels	transmission of nerve impulse	regulation of biological process	multicellular organismal process	cellular process
1433856_at	AW555814	Hisppd1	histidine acid phosphatase domain containing 1	1.97	0.00788786	0.0126642	2.3	0.00330979	0.00925589	acid phosphatase activity	hydrolase activity	hydrolase activity, acting on ester bonds	catalytic activity	phosphoric monoester hydrolase activity
1428242_at	AK018130	Hmha1	histocompatibility (minor) HA-1	-2.15	0.00148867	0.00534547				electron transport	intracellular signaling cascade	signal transduction	generation of precursor metabolites and energy	cellular metabolic process
1435290_x_at	BE688749	H2-Aa	histocompatibility 2, class II antigen A, alpha	-3.04	0.00513203	0.00972669	-3.92	0.00174934	0.00704134	antigen processing and presentation of peptide or polysaccharide antigen via MHC class II	immune response	antigen processing and presentation	antigen processing and presentation of exogenous peptide antigen via MHC class II	positive regulation of T cell differentiation
1452431_s_at	AF119253	H2-Aa	histocompatibility 2, class II antigen A, alpha	-3.01	0.00519603	0.00978083	-3.3	0.00457285	0.0109248	antigen processing and presentation of peptide or polysaccharide antigen via MHC class II	immune response	antigen processing and presentation	antigen processing and presentation of exogenous peptide antigen via MHC class II	positive regulation of T cell differentiation
1438858_x_at	AV018723	H2-Aa	Histocompatibility 2, class II antigen A, alpha				-3.29	0.0013779	0.00651391	antigen processing and presentation of peptide or polysaccharide antigen via MHC class II	immune response	antigen processing and presentation	antigen processing and presentation of exogenous peptide antigen via MHC class II	positive regulation of T cell differentiation
1450648_s_at	NM_010379	H2-Ab1	histocompatibility 2, class II antigen A, beta 1	-3.64	0.0066522	0.0113499	-2.66	0.00340569	0.00937027	antigen processing and presentation of peptide or polysaccharide antigen via MHC class II	immune response	antigen processing and presentation	antigen processing and presentation of exogenous peptide antigen via MHC class II	antigen processing and presentation of peptide antigen
1451721_a_at	M15848	H2-Ab1	histocompatibility 2, class II antigen A, beta 1	-3.18	0.00254879	0.00670055	-3.35	0.00649228	0.0134519	antigen processing and presentation of peptide or polysaccharide antigen via MHC class II	immune response	antigen processing and presentation	antigen processing and presentation of exogenous peptide antigen via MHC class II	antigen processing and presentation of peptide antigen
1425477_x_at	M15848	H2-Ab1	histocompatibility 2, class II antigen A, beta 1	-2.67	0.00125205	0.00502625	-2.45	0.0018687	0.00723466	antigen processing and presentation of peptide or polysaccharide antigen via MHC class II	immune response	antigen processing and presentation	antigen processing and presentation of exogenous peptide antigen via MHC class II	antigen processing and presentation of peptide antigen
1422891_at	U13648	H2-Ea	histocompatibility 2, class II antigen E alpha	1.66	0.000206493	0.00285454				antigen processing and presentation of peptide or polysaccharide antigen via MHC class II	defense response	immune response	immunoglobulin mediated immune response	antigen processing and presentation of exogenous peptide antigen via MHC class II
1417025_at	NM_010382	H2-Eb1	histocompatibility 2, class II antigen E beta	-2.54	0.00514609	0.00974617	-2.66	0.00608933	0.012967	antigen processing and presentation of peptide or polysaccharide antigen via MHC class II	immune response	antigen processing and presentation of exogenous peptide antigen via MHC class II	response to stimulus	immune system process
1422527_at	NM_010386	H2-DMa	histocompatibility 2, class II, locus DMa	-2.69	0.000491584	0.00358101	-1.94	0.000150568	0.0033657	antigen processing and presentation of peptide or polysaccharide antigen via MHC class II	protein complex assembly	immune response	protein transport	immunoglobulin mediated immune response
1426324_at	M33151	H2-D1	histocompatibility 2, D region locus 1	-3.31	0.00302226	0.00730197				antigen processing and presentation of peptide antigen via MHC class I	defense response	immune response	antigen processing and presentation	antigen processing and presentation of endogenous antigen
1424948_x_at	L23495	H2-D1	histocompatibility 2, D region locus 1	-2.92	0.00543111	0.0100616				antigen processing and presentation of peptide antigen via MHC class I	defense response	immune response	antigen processing and presentation	antigen processing and presentation of endogenous antigen
1427746_x_at	S70184	H2-K1	histocompatibility 2, K1, K region	-2.93	0.00111553	0.00479381				antigen processing and presentation of peptide antigen via MHC class I	defense response	immune response	antigen processing and presentation	antigen processing and presentation of endogenous antigen
1451644_a_at	BC010602	H2-K1	histocompatibility 2, Q region locus 1	-4.29	0.00372588	0.00808035				antigen processing and presentation of peptide antigen via MHC class I	defense response	immune response	antigen processing and presentation	antigen processing and presentation of endogenous antigen
1422160_at	L22338	H2-T24	histocompatibility 2, T region locus 24	-3.22	0.000476063	0.0035314	-2.41	0.00151115	0.00661648	antigen processing and presentation of peptide antigen via MHC class I	immune response	antigen processing and presentation	response to stimulus	immune system process
1416101_a_at	NM_015786	Hist1h1c	histone cluster 1, H1c				3.19	0.000391301	0.00409185	nucleosome assembly	chromosome organization and biogenesis (sensu Eukaryota)	nucleosome spacing	cell differentiation	cellular component assembly
1436994_a_at	BB533903	Hist1h1c	histone cluster 1, H1c				2.75	0.00237856	0.00796569	nucleosome assembly	chromosome organization and biogenesis (sensu Eukaryota)	nucleosome spacing	cell differentiation	cellular component assembly
1445565_at	BE688907	Hist1h1e	Histone cluster 1, H1e				2.2	0.00629288	0.0132231	nucleosome assembly	chromosome organization and biogenesis (sensu Eukaryota)	cell differentiation	cellular component assembly	chromatin assembly or disassembly
1424854_at	BC019757	Hist1h4a	histone cluster 1, H4h	-2.39	0.0019135	0.00601198				nucleosome assembly	chromosome organization and biogenesis (sensu Eukaryota)	cell differentiation	cellular component assembly	chromatin assembly or disassembly
1428014_at	BC028550	Hist1h4a	histone cluster 1, H4h	-2.06	0.000603892	0.00384605				nucleosome assembly	chromosome organization and biogenesis (sensu Eukaryota)	cell differentiation	cellular component assembly	chromatin assembly or disassembly
1422948_s_at	NM_013550	Hist1h4a	histone cluster 1, H4h	-1.95	0.000600132	0.00383975				nucleosome assembly	chromosome organization and biogenesis (sensu Eukaryota)	cell differentiation	cellular component assembly	chromatin assembly or disassembly
1442051_at	BE691662	Hist1h3c	histone cluster 2, H3c1				2.17	0.00665316	0.0137169	nucleosome assembly	chromosome organization and biogenesis (sensu Eukaryota)	cell differentiation	cellular component assembly	chromatin assembly or disassembly
1454775_at	AW548891	Hdac10	histone deacetylase 10	-1.87	0.00360921	0.00797282				transcription	regulation of transcription, DNA-dependent	chromatin modification	histone deacetylation	post-translational protein modification
1436758_at	AI661423	Hdac4	histone deacetylase 4	-3	0.00151889	0.00539006				negative regulation of transcription from RNA polymerase II promoter	skeletal development	negative regulation of cell proliferation	negative regulation of transcription, DNA-dependent	negative regulation of cellular metabolic process
1415743_at	NM_010412	Hdac5	histone deacetylase 5	-2.05	0.00141932	0.00526136				negative regulation of transcription from RNA polymerase II promoter	transcription	regulation of transcription, DNA-dependent	heart development	chromatin modification
1420813_at	BB277517	Hdac7	histone deacetylase 7	-1.89	2.64e-05	0.00224636				regulation of progression through cell cycle	negative regulation of transcription from RNA polymerase II promoter	transcription	regulation of transcription, DNA-dependent	inflammatory response
1422799_at	AK019427	Bat2	HLA-B associated transcript 2	-2.4	0.00219287	0.00632608				biological_process	all	Molecular Function:	molecular_function	all
1418573_a_at	NM_023130	Raly	hnRNP-associated with lethal yellow	-2.27	0.00139964	0.0052412				hormone-mediated signaling	melanosome transport	melanosome organization and biogenesis	melanin biosynthetic process	pigmentation
1425874_at	AF193796	Hoxc13	homeo box C13	1.93	0.00231514	0.00644354				transcription	regulation of transcription, DNA-dependent	multicellular organismal development	pattern specification process	organ morphogenesis
1424540_at	AF071070	Hipk1	homeodomain interacting protein kinase 1				2.26	2.32e-06	0.00158632	negative regulation of transcription from RNA polymerase II promoter	transcription	regulation of transcription, DNA-dependent	protein amino acid phosphorylation	smoothened signaling pathway
1425983_x_at	AF208292	Hipk2	homeodomain interacting protein kinase 2	-2	0.00332236	0.00764243	-2.02	0.00384837	0.00994952	negative regulation of transcription from RNA polymerase II promoter	transcription	regulation of transcription, DNA-dependent	protein amino acid phosphorylation	apoptosis
1424863_a_at	AF170301	Hipk2	homeodomain interacting protein kinase 2	-2.23	0.0014695	0.0053223				negative regulation of transcription from RNA polymerase II promoter	transcription	regulation of transcription, DNA-dependent	protein amino acid phosphorylation	apoptosis
1426819_at	BG076079	Hipk3	homeodomain interacting protein kinase 3	2.24	7.69e-05	0.00249863	1.76	0.000652536	0.00503018	negative regulation of transcription from RNA polymerase II promoter	transcription	regulation of transcription, DNA-dependent	protein amino acid phosphorylation	apoptosis
1435626_a_at	AI835088	Herpud1	homocysteine-inducible, endoplasmic reticulum stress-inducible, ubiquitin-like domain member 1				4	0.000921792	0.00562735	protein modification	response to stress	response to unfolded protein	response to chemical stimulus	response to biotic stimulus
1448185_at	NM_022331	Herpud1	homocysteine-inducible, endoplasmic reticulum stress-inducible, ubiquitin-like domain member 1				3.37	0.0011679	0.0061597	protein modification	response to stress	response to unfolded protein	response to chemical stimulus	response to biotic stimulus
1419350_at	NM_133255	Hook2	hook homolog 2 (Drosophila)	-1.79	0.000986094	0.00458575				microtubule cytoskeleton organization and biogenesis	microtubule-based process	organelle organization and biogenesis	cytoskeleton organization and biogenesis	cellular component organization and biogenesis
1443857_at	BB825115	Hook3	hook homolog 3	2.12	0.00213691	0.00627862				microtubule cytoskeleton organization and biogenesis	microtubule-based process	organelle organization and biogenesis	cytoskeleton organization and biogenesis	cellular component organization and biogenesis
1439196_at	BB476531	Hook3	hook homolog 3	1.99	0.000586097	0.00378695				microtubule cytoskeleton organization and biogenesis	microtubule-based process	organelle organization and biogenesis	cytoskeleton organization and biogenesis	cellular component organization and biogenesis
1451776_s_at	BC024546	Hopx	HOP homeobox				-2.51	0.000151528	0.0033657	negative regulation of transcription from RNA polymerase II promoter	transcription	regulation of transcription, DNA-dependent	multicellular organismal development	heart development
1428662_a_at	AK009007	Hopx	HOP homeobox				-2.3	2.61e-05	0.00198325	negative regulation of transcription from RNA polymerase II promoter	transcription	regulation of transcription, DNA-dependent	multicellular organismal development	heart development
1433736_at	BG864583	Hcfc1	host cell factor C1	-2.12	0.00149083	0.00534606				regulation of progression through cell cycle	cell cycle	reactivation of latent virus	reproduction	reproductive process
1428406_s_at	BF580567	Hcfc1r1	host cell factor C1 regulator 1 (XPO1-dependent)	-1.81	0.000661999	0.00397805
1448114_a_at	NM_008307	Htf9c	HpaII tiny fragments locus 9c	-1.78	0.00387114	0.00825937				transcription	cellular metabolic process	primary metabolic process	metabolic process	nucleobase, nucleoside, nucleotide and nucleic acid metabolic process
1436269_s_at	AW323050	Htra2	HtrA serine peptidase 2	-1.93	0.00235108	0.00649445				proteolysis	apoptosis	mitochondrion organization and biogenesis	adult walking behavior	adult locomotory behavior
1419292_at	NM_030127	Htra3	HtrA serine peptidase 3	-2.17	0.00211197	0.00625793	1.84	0.00116782	0.0061597	regulation of cell growth	proteolysis	anatomical structure morphogenesis	cellular metabolic process	developmental process
1431762_at	AK020653	Htra3	HtrA serine peptidase 3	1.82	0.00555258	0.0101962				regulation of cell growth	proteolysis	anatomical structure morphogenesis	cellular metabolic process	developmental process
1425815_a_at	BC021427	Hmmr	hyaluronan mediated motility receptor (RHAMM)	1.97	0.00030491	0.00312616				receptor activity	hyaluronic acid binding	carbohydrate binding	glycosaminoglycan binding	binding
1428584_a_at	AK012748	Haghl	hydroxyacylglutathione hydrolase-like				-2.05	0.00042733	0.00427751	hydrolase activity	catalytic activity
1455777_x_at	BB032410	Hsd17b4	hydroxysteroid (17-beta) dehydrogenase 4	1.82	0.000257992	0.00300758				protein targeting	lipid metabolic process	fatty acid metabolic process	metabolic process	establishment of protein localization
1449226_at	NM_010430	Hic1	hypermethylated in cancer 1	-1.77	0.000606935	0.00384605				transcription	regulation of transcription, DNA-dependent	multicellular organismal development	cellular metabolic process	developmental process
1448183_a_at	BB269715	Hif1a	hypoxia inducible factor 1, alpha subunit	1.99	5.09e-05	0.00235252	-1.87	4.23e-05	0.00222148	two-component signal transduction system (phosphorelay)	angiogenesis	response to hypoxia	neural crest cell migration	heart looping
1459052_at	BE993484	Hif3a	hypoxia inducible factor 3, alpha subunit	2.01	0.00143387	0.00527993				response to hypoxia	regulation of transcription, DNA-dependent	transcription from RNA polymerase II promoter	signal transduction	regulation of transcription
1423291_s_at	BM231738	Hyou1	hypoxia up-regulated 1				-1.83	0.000139468	0.00331579	protein folding	response to stress	response to unfolded protein	response to chemical stimulus	response to biotic stimulus
1457120_at	BE456294	Itk	IL2-inducible T-cell kinase	-3.06	0.0117215	0.0166291	-2.52	0.0244952	0.0323251	protein amino acid phosphorylation	intracellular signaling cascade	cellular metabolic process	post-translational protein modification	cell communication
1460308_a_at	NM_026729	Ict1	immature colon carcinoma transcript 1	-1.66	0.000148075	0.00268896				translational termination	cellular metabolic process	cellular process	cellular protein complex disassembly	cellular component disassembly
1460737_at	AA960310	Igbp1	immunoglobulin (CD79A) binding protein 1	-1.8	0.00102912	0.00468713				response to biotic stimulus	regulation of signal transduction	B cell activation	immune system process	leukocyte activation
1433464_at	BB475675	Ipo13	importin 13	-2.24	0.000334792	0.00324341	-1.94	2.44e-05	0.00195299	protein import into nucleus, docking	protein import into nucleus	transport	intracellular protein transport	protein transport
1439481_at	BE860012	Ipo9	importin 9	-2.01	0.00582471	0.0104745				protein import into nucleus, docking	protein import into nucleus	ribosomal protein import into nucleus	transport	intracellular protein transport
1426858_at	BB253137	Inhbb	inhibin beta-B				3.48	0.00353599	0.00949693	ovarian follicle development	defense response	response to external stimulus	growth	positive regulation of follicle-stimulating hormone secretion
1424142_at	AF367244	Ikbkap	inhibitor of kappa light polypeptide enhancer in B-cells, kinase complex-associated protein	2.03	0.00202831	0.00613572				biological_process	all	Molecular Function:	protein binding	kinase activity
1426207_at	AF088910	Ikbkb	inhibitor of kappaB kinase beta	-2.13	0.000985385	0.00458575				B cell homeostasis	protein amino acid phosphorylation	I-kappaB phosphorylation	activation of NF-kappaB transcription factor	post-translational protein modification
1429533_at	BB222675	Immt	inner membrane protein, mitochondrial				-3.42	0.0189419	0.0270739	biological_process	all	Molecular Function:	molecular_function	protein binding
1441058_at	BB434111	Itpkb	inositol 1,4,5-trisphosphate 3-kinase B	-2.25	0.00869261	0.0135046	-3.35	0.00203013	0.0074972	MAPKKK cascade	cell surface receptor linked signal transduction	T cell differentiation	positive thymic T cell selection	thymic T cell selection
1437288_at	BG797423	Impad1	inositol monophosphatase domain containing 1	3.34	0.000669783	0.00399611				inositol or phosphatidylinositol phosphatase activity	hydrolase activity	hydrolase activity, acting on ester bonds	catalytic activity	phosphoric monoester hydrolase activity
1437289_at	BG797423	Impad1	inositol monophosphatase domain containing 1	2.43	0.000335923	0.00324341				inositol or phosphatidylinositol phosphatase activity	hydrolase activity	hydrolase activity, acting on ester bonds	catalytic activity	phosphoric monoester hydrolase activity
1453988_a_at	AK014703	Ide	insulin degrading enzyme	3.61	0.00134146	0.00518197				proteolysis	cellular protein metabolic process	cellular metabolic process	cellular macromolecule metabolic process	protein metabolic process
1441860_x_at	AV311276	Ide	Insulin degrading enzyme	3.2	0.00217412	0.00631319
1423120_at	AK004972	Ide	insulin degrading enzyme	1.8	0.00197146	0.00606933				proteolysis	cellular protein metabolic process	cellular metabolic process	cellular macromolecule metabolic process	protein metabolic process
1423104_at	BB345784	Irs1	insulin receptor substrate 1				1.96	0.00133364	0.0064271	signal transduction	insulin receptor signaling pathway	insulin secretion	insulin-like growth factor receptor signaling pathway	transport
1437401_at	BG075165	Igf1	insulin-like growth factor 1				-1.77	0.00112996	0.00609656
1439764_s_at	BB098431	Igf2bp2	insulin-like growth factor 2 mRNA binding protein 2				3.5	0.000301234	0.00395155	regulation of translation	cellular metabolic process	cellular process	regulation of cellular biosynthetic process	regulation of metabolic process
1421992_a_at	NM_010517	Igfbp4	insulin-like growth factor binding protein 4	-2.83	0.000288261	0.00312069				regulation of cell growth	anatomical structure morphogenesis	cell morphogenesis	regulation of cellular process	regulation of biological process
1423757_x_at	BC019836	Igfbp4	insulin-like growth factor binding protein 4	-2.22	0.00170039	0.00569409				regulation of cell growth	anatomical structure morphogenesis	cell morphogenesis	regulation of cellular process	regulation of biological process
1422313_a_at	NM_010518	Igfbp5	insulin-like growth factor binding protein 5	1.92	0.000530876	0.00367744				regulation of cell growth	anatomical structure morphogenesis	cell morphogenesis	regulation of cellular process	regulation of biological process
1423584_at	AI481026	Igfbp7	insulin-like growth factor binding protein 7	-1.94	0.00263169	0.00680733				regulation of cell growth	metabolic process	anatomical structure morphogenesis	cell morphogenesis	regulation of cellular process
1452982_at	BB446952	Igf1r	insulin-like growth factor I receptor	2.07	0.00013393	0.00260297	1.94	0.00126526	0.0063226	regulation of progression through cell cycle	protein amino acid phosphorylation	anti-apoptosis	transmembrane receptor protein tyrosine kinase signaling pathway	brain development
1428967_at	BB446952	Igf1r	insulin-like growth factor I receptor	3.8	0.000364613	0.00328938				regulation of progression through cell cycle	protein amino acid phosphorylation	anti-apoptosis	transmembrane receptor protein tyrosine kinase signaling pathway	brain development
1426943_at	AK003728	Ints1	integrator complex subunit 1	-1.94	0.00157757	0.00550954				actin binding	cytoskeletal protein binding	protein binding	binding	Cellular Component:
1423921_at	BC003209	Ints3	integrator complex subunit 3	-2.68	0.00211754	0.00626348	2.16	0.00118021	0.00618557	snRNA processing	cellular metabolic process	biopolymer metabolic process	RNA metabolic process	cellular process
1423922_s_at	BC003209	Ints3	integrator complex subunit 3				2.34	4.05e-05	0.00215964	snRNA processing	cellular metabolic process	biopolymer metabolic process	RNA metabolic process	cellular process
1428531_at	BB457797	Ints7	integrator complex subunit 7	-2.27	0.00196022	0.00605341				protein targeting	snRNA processing	establishment of protein localization	transport	cellular localization
1439713_at	AV372589	Itga1	integrin alpha 1	2.74	0.00433899	0.00883481				cell adhesion	integrin-mediated signaling pathway	neutrophil chemotaxis	cellular extravasation	taxis
1421997_s_at	NM_013565	Itga3	integrin alpha 3	-1.85	1.47e-05	0.00224636				neuron migration	cell adhesion	integrin-mediated signaling pathway	fusion of sperm to egg plasma membrane	memory
1423267_s_at	BB493533	Itga5	integrin alpha 5 (fibronectin receptor alpha)	-2.4	0.00494864	0.00952508				cell-substrate junction assembly	cell adhesion	integrin-mediated signaling pathway	memory	cell differentiation
1458996_at	AI481717	Itga5	integrin alpha 5 (fibronectin receptor alpha)	-1.91	0.00123096	0.00499428				cell-substrate junction assembly	cell adhesion	integrin-mediated signaling pathway	memory	cell differentiation
1418393_a_at	NM_008398	Itga7	integrin alpha 7	-2.81	0.00104383	0.00470308				cell adhesion	integrin-mediated signaling pathway	regulation of cell shape	blood vessel morphogenesis	anatomical structure morphogenesis
1422157_a_at	NM_008403	Itgb1bp1	integrin beta 1 binding protein 1	-1.68	0.000295682	0.00312069				cell-matrix adhesion	integrin-mediated signaling pathway	regulation of cell adhesion	cell-substrate adhesion	regulation of biological process
1453898_at	AK009352	Itgb1bp3	integrin beta 1 binding protein 3	-2.1	0.00111279	0.00479381	-2.46	0.00242095	0.0079902	integrin-mediated signaling pathway	pyridine nucleotide biosynthetic process	negative regulation of myoblast differentiation	negative regulation of developmental process	cell differentiation
1449942_a_at	NM_010562	Ilk	integrin linked kinase	-1.88	0.000281534	0.00309367				ureteric bud branching	protein amino acid phosphorylation	integrin-mediated signaling pathway	positive regulation of cell proliferation	establishment and/or maintenance of epithelial cell polarity
1425039_at	BC020152	Itgbl1	integrin, beta-like 1				2.4	0.010821	0.0184523	cell adhesion	cell-matrix adhesion	integrin-mediated signaling pathway	cell-substrate adhesion	signal transduction
1452506_a_at	BC011427	Ilkap	integrin-linked kinase-associated serine/threonine phosphatase 2C	-1.68	0.000523996	0.00365078				protein amino acid dephosphorylation	phosphate metabolic process	cellular macromolecule metabolic process	protein metabolic process	cellular metabolic process
1431808_a_at	AK004893	Itih4	inter alpha-trypsin inhibitor, heavy chain 4				4.04	0.00235225	0.00789183	hyaluronan metabolic process	nitrogen compound metabolic process	aminoglycan metabolic process	cellular metabolic process	carbohydrate metabolic process
1449123_at	NM_008407	Itih3	inter-alpha trypsin inhibitor, heavy chain 3				2.22	0.00350866	0.00946531	hyaluronan metabolic process	nitrogen compound metabolic process	aminoglycan metabolic process	cellular metabolic process	carbohydrate metabolic process
1424067_at	BC008626	Icam1	intercellular adhesion molecule 1				2.91	0.00641512	0.013389	cell adhesion	cell-cell adhesion	regulation of cell adhesion	biological adhesion	regulation of biological process
1448862_at	NM_010494	Icam2	intercellular adhesion molecule 2	-1.88	0.000564701	0.00372968				cell adhesion	cell-cell adhesion	biological adhesion	cellular process	Molecular Function:
1452348_s_at	AI481797	Ifi203	interferon activated gene 203				2.4	0.0103205	0.0179768
1452349_x_at	AI481797	Ifi205	interferon activated gene 205	1.91	0.00228627	0.00640344	3.66	0.00304212	0.00889133
1422476_at	NM_023065	Ifi30	interferon gamma inducible protein 30	-1.79	0.000554469	0.00372004				antigen processing and presentation of exogenous peptide antigen via MHC class II	antigen processing and presentation of peptide or polysaccharide antigen via MHC class II	immune system process	antigen processing and presentation	antigen processing and presentation of exogenous antigen
1423557_at	BF537076	Ifngr2	interferon gamma receptor 2				-2.8	0.000878974	0.00553772	receptor activity	hematopoietin/interferon-class (D200-domain) cytokine receptor activity	transmembrane receptor activity	signal transducer activity	Cellular Component:
1417460_at	NM_030694	Ifitm2	interferon induced transmembrane protein 2	-1.85	0.000102153	0.00256428				response to biotic stimulus	response to stimulus	Cellular Component:	integral to membrane	intrinsic to membrane
1423754_at	BC010291	Ifitm3	interferon induced transmembrane protein 3	-2.17	0.00503345	0.0096046				negative regulation of cell proliferation	response to biotic stimulus	negative regulation of cellular process	cell proliferation	response to stimulus
1426111_x_at	U75840	Irf3	interferon regulatory factor 3	-1.89	0.00162258	0.0055812				transcription	regulation of transcription, DNA-dependent	response to virus	lipopolysaccharide-mediated signaling pathway	response to lipopolysaccharide
1435271_at	BB162503	Irf3	interferon regulatory factor 3	-1.88	0.00230533	0.00644096				transcription	regulation of transcription, DNA-dependent	response to virus	lipopolysaccharide-mediated signaling pathway	response to lipopolysaccharide
1416898_a_at	NM_016849	Irf3	interferon regulatory factor 3	-1.71	0.000681449	0.00401137				transcription	regulation of transcription, DNA-dependent	response to virus	lipopolysaccharide-mediated signaling pathway	response to lipopolysaccharide
1417244_a_at	NM_016850	Irf7	interferon regulatory factor 7	-2.12	0.00799053	0.0127812				transcription	regulation of transcription, DNA-dependent	immune response	response to virus	immunoglobulin mediated immune response
1450506_a_at	NM_026531	Isg20l1	interferon stimulated exonuclease gene 20-like 1				-1.6	0.000241357	0.00370092	nuclease activity	exonuclease activity	hydrolase activity	hydrolase activity, acting on ester bonds	catalytic activity
1426278_at	AY090098	Ifi27	interferon, alpha-inducible protein 27	-2.95	0.00737942	0.0121229				aging	response to virus	response to stimulus	response to other organism	response to biotic stimulus
1424617_at	BC008158	Ifi35	interferon-induced protein 35	-1.83	0.00057527	0.00374845				immune response	response to stimulus	immune system process	Molecular Function:	protein binding
1450783_at	NM_008331	Ifit1	interferon-induced protein with tetratricopeptide repeats 1	-2.75	0.00530471	0.0099058				immune response	response to stimulus	immune system process	Molecular Function:	binding
1416067_at	NM_013562	Ifrd1	interferon-related developmental regulator 1				2.21	0.000475133	0.00448285	multicellular organismal development	adult somatic muscle development	cell differentiation	muscle cell differentiation	system development
1419569_a_at	BC022751	Isg20	interferon-stimulated protein	-2.18	0.00423504	0.00871575				RNA binding	nuclease activity	exonuclease activity	exoribonuclease II activity	hydrolase activity
1425145_at	D13695	Il1rl1	interleukin 1 receptor-like 1	1.66	0.00372741	0.00808035				DNA methylation	defense response	cellular metabolic process	cellular process	biopolymer methylation
1429893_at	AK012666	Il17rd	interleukin 17 receptor D				1.87	0.000354288	0.0039969	receptor activity	transmembrane receptor activity	signal transducer activity	Cellular Component:	membrane
1421034_a_at	NM_010557	Il4ra	interleukin 4 receptor, alpha				2.49	0.000435191	0.00429976	immune response	cell surface receptor linked signal transduction	signal transduction	response to stimulus	immune system process
1437303_at	BI102913	Il6st	interleukin 6 signal transducer	2.9	0.0131804	0.0180463				signal transduction	positive regulation of cell proliferation	regulation of Notch signaling pathway	regulation of signal transduction	positive regulation of cellular process
1435040_at	AV228493	Irak3	interleukin-1 receptor-associated kinase 3				3.3	0.00160178	0.00679806	protein amino acid phosphorylation	apoptosis	signal transduction	cytokine and chemokine mediated signaling pathway	regulation of apoptosis
1451412_a_at	AY082613	Ift20	intraflagellar transport 20 homolog (Chlamydomonas)	-1.91	9.88e-06	0.00224636				centriole	intracellular organelle	intracellular part	non-membrane-bound organelle	all
1418942_at	NM_026319	Ift74	intraflagellar transport 74 homolog (Chlamydomonas)				2.26	0.000885324	0.00555377	biological_process	all	Molecular Function:	molecular_function	all
1458124_at	BB533360	Iqgap1	IQ motif containing GTPase activating protein 1	1.75	0.00097763	0.00456838				small GTPase mediated signal transduction	negative regulation of Ras protein signal transduction	regulation of small GTPase mediated signal transduction	regulation of signal transduction	regulation of biological process
1419539_at	NM_018885	Irx4	Iroquois related homeobox 4	-2.1	0.00272607	0.00692703	-1.95	0.0013966	0.00653822	regulation of transcription, DNA-dependent	regulation of transcription from RNA polymerase II promoter	heart development	regulation of transcription	cellular metabolic process
1431591_s_at	AK019325	Isg15	ISG15 ubiquitin-like modifier	-2.63	0.00145752	0.00530895
1425050_at	AK010892	Isoc1	isochorismatase domain containing 1	4.76	2.9e-05	0.00224636				metabolic process	Molecular Function:	catalytic activity	hydrolase activity	Cellular Component:
1447701_x_at	BB468271	Idh3a	isocitrate dehydrogenase 3 (NAD+) alpha	2.5	0.000415612	0.0034173				tricarboxylic acid cycle	metabolic process	cellular carbohydrate metabolic process	cofactor catabolic process	cofactor metabolic process
1426500_at	BF462080	Icmt	isoprenylcysteine carboxyl methyltransferase	-2.09	0.00139371	0.00523731				C-terminal protein amino acid methylation	protein localization	protein amino acid alkylation	peptide or protein carboxyl-terminal blocking	cellular metabolic process
1426431_at	AV264681	Jag2	jagged 2	-2.07	0.00061885	0.00385882				skeletal development	cell fate determination	cell cycle	cell communication	Notch signaling pathway
1433804_at	BQ032637	Jak1	Janus kinase 1	3.47	0.000848576	0.00432294				protein amino acid phosphorylation	intracellular signaling cascade	peptidyl-tyrosine phosphorylation	cellular metabolic process	post-translational protein modification
1449046_a_at	NM_025368	Josd2	Josephin domain containing 2	-2.38	0.000167928	0.00270658
1424044_at	BC007145	Jmjd2b	jumonji domain containing 2B	-1.71	8.18e-06	0.00224636				transcription	regulation of transcription, DNA-dependent	chromatin modification	establishment and/or maintenance of chromatin architecture	cellular metabolic process
1456610_at	AW763746	Jmjd3	jumonji domain containing 3				-2.54	0.0196275	0.0278575
1420056_s_at	C78652	Jmjd6	jumonji domain containing 6	-1.89	0.000176882	0.00272786				blood vessel development	apoptosis	cell surface receptor linked signal transduction	multicellular organismal development	heart development
1452360_a_at	BB376407	Jarid1a	jumonji, AT rich interactive domain 1A (Rbp2 like)	3.48	1.85e-05	0.00224636				regulation of transcription, DNA-dependent	cellular metabolic process	RNA metabolic process	cellular process	regulation of transcription
1437106_at	BM246184	Jarid1a	jumonji, AT rich interactive domain 1A (Rbp2 like)	2.39	0.0052878	0.00988139				regulation of transcription, DNA-dependent	cellular metabolic process	RNA metabolic process	cellular process	regulation of transcription
1450710_at	NM_021878	Jarid2	jumonji, AT rich interactive domain 2	-2.74	0.000117421	0.00257095	-2.2	0.000395054	0.00411695	negative regulation of transcription from RNA polymerase II promoter	liver development	transcription	regulation of transcription, DNA-dependent	multicellular organismal development
1422698_s_at	NM_021878	Jarid2	jumonji, AT rich interactive domain 2	-2.05	7.8e-05	0.00249863	-2.65	0.00041546	0.00421415	negative regulation of transcription from RNA polymerase II promoter	liver development	transcription	regulation of transcription, DNA-dependent	multicellular organismal development
1422697_s_at	NM_021878	Jarid2	jumonji, AT rich interactive domain 2				-2.06	0.00338793	0.00934674	negative regulation of transcription from RNA polymerase II promoter	liver development	transcription	regulation of transcription, DNA-dependent	multicellular organismal development
1419288_at	NM_023844	Jam2	junction adhesion molecule 2	2.35	0.0107392	0.0155845				extracellular space	tight junction	membrane	integral to membrane	extracellular region part
1455404_at	BG870711	Jph2	junctophilin 2	-2.23	0.00101567	0.00465607				carbohydrate metabolic process	elevation of cytosolic calcium ion concentration	multicellular organismal development	di-, tri-valent inorganic cation homeostasis	developmental process
1419722_at	NM_008940	Klk8	kallikrein related-peptidase 8	-1.74	0.000230655	0.00288936				proteolysis	synapse organization and biogenesis	cellular metabolic process	cellular macromolecule metabolic process	protein metabolic process
1457781_at	BG063584	Kcnq1ot1	KCNQ1 overlapping transcript 1	-2.09	0.000154867	0.0026968				imprinting	transport	ion transport	potassium ion transport	gene silencing
1424887_at	BC012312	Klhdc4	kelch domain containing 4	-1.66	8.49e-05	0.00249863
1424885_at	BC011135	Klhdc8a	kelch domain containing 8A				-2.79	0.00455855	0.0109226
1458351_s_at	BB428573	Klhl2	kelch-like 2, Mayven				3.35	0.000364035	0.0039969	actin binding	protein binding	protein homodimerization activity	cytoskeletal protein binding	protein dimerization activity
1436968_x_at	BB328076	Klhl24	kelch-like 24	3.76	0.000859405	0.00433169	2.67	0.00586553	0.0127054	ion channel activity	protein binding	binding	transporter activity	ion transporter activity
1438519_at	BM124262	Klhl24	kelch-like 24	6.06	0.00361041	0.00797282				ion channel activity	protein binding	binding	transporter activity	ion transporter activity
1451793_at	BC021407	Klhl24	kelch-like 24	2.84	0.00813305	0.012913				ion channel activity	protein binding	binding	transporter activity	ion transporter activity
1428091_at	AK012326	Klhl7	kelch-like 7	1.92	0.00261993	0.00680199	1.93	0.00229459	0.00787286	transport	intracellular protein transport	intra-Golgi vesicle-mediated transport	protein transport	establishment of protein localization
1452660_s_at	AK012326	Klhl7	kelch-like 7				1.93	0.000188621	0.00345767	transport	intracellular protein transport	intra-Golgi vesicle-mediated transport	protein transport	establishment of protein localization
1433526_at	BM942651	Klhl8	kelch-like 8	-2.31	0.000607541	0.00384605				protein binding	binding
1450747_at	AW764104	Keap1	kelch-like ECH-associated protein 1	2.18	0.0037318	0.00808035				in utero embryonic development	transcription	regulation of transcription, DNA-dependent	regulation of transcription	regulation of epidermal cell differentiation
1450189_at	NM_023500	Xk	Kell blood group precursor (McLeod phenotype) homolog	2.35	0.00195479	0.00605341				transport	amino acid transport	carboxylic acid transport	organic acid transport	establishment of localization
1452166_a_at	AK014360	Krt10	keratin 10	-2.55	0.000451678	0.00347421				cytoskeleton organization and biogenesis	organelle organization and biogenesis	cellular component organization and biogenesis	cellular process	Molecular Function:
1457354_at	AI845957	Krt222	keratin 222				-2.24	0.0087984	0.0162166	structural molecule activity	Cellular Component:	intermediate filament	intracellular non-membrane-bound organelle	cytoskeletal part
1434535_at	AV328734	Krt222	keratin 222				-1.8	0.00143239	0.00657223	structural molecule activity	Cellular Component:	intermediate filament	intracellular non-membrane-bound organelle	cytoskeletal part
1430509_at	AK003994	RP23-212C14.7	keratin associated protein 9 family member	1.9	0.000223284	0.00288646				receptor activity	signal transducer activity	Cellular Component:	intermediate filament	keratin filament
1428980_at	AK003253	Kprp	keratinocyte expressed, proline-rich	1.82	0.000406301	0.00340966
1452690_at	BQ174458	Khsrp	KH-type splicing regulatory protein	-2.16	0.00985769	0.0146858				nuclear mRNA splicing, via spliceosome	regulation of transcription, DNA-dependent	mRNA processing	mRNA export from nucleus	tRNA aminoacylation for protein translation
1415968_a_at	NM_010594	Kap	kidney androgen regulated protein	1.62	0.000626714	0.00387575				extracellular space	extracellular region	extracellular region part	all	cellular_component
1425436_x_at	U49865	Klra1	killer cell lectin-like receptor, subfamily A, member 1				-2.46	0.0016554	0.00690071	defense response	cell adhesion	biological adhesion	response to stimulus	cellular process
1449379_at	NM_010612	Kdr	kinase insert domain protein receptor				-1.85	0.00213111	0.00758781	angiogenesis	vasculogenesis	protein amino acid phosphorylation	transmembrane receptor protein tyrosine kinase signaling pathway	multicellular organismal development
1447853_x_at	BB040841	Kif13a	Kinesin family member 13A	6.4	0.000213463	0.00286064
1439532_s_at	AV277094	Kif13a	kinesin family member 13A	2.23	0.00494564	0.00952508				transport	microtubule-based process	microtubule-based movement	protein transport	establishment of protein localization
1431718_at	AK014461	Kif15	kinesin family member 15	1.6	1.26e-05	0.00224636				microtubule-based process	microtubule-based movement	transport	cellular localization	organelle organization and biogenesis
1425270_at	BE199508	Kif1b	kinesin family member 1B				-3.6	0.00852251	0.015953	microtubule-based process	microtubule-based movement	nerve-nerve synaptic transmission	neuromuscular synaptic transmission	anterograde axon cargo transport
1451642_at	BE199508	Kif1b	kinesin family member 1B	3.56	0.000225942	0.00288646				microtubule-based process	microtubule-based movement	nerve-nerve synaptic transmission	neuromuscular synaptic transmission	anterograde axon cargo transport
1423995_at	BQ175246	Kif1b	kinesin family member 1B	2.16	0.000443092	0.00344658				microtubule-based process	microtubule-based movement	nerve-nerve synaptic transmission	neuromuscular synaptic transmission	anterograde axon cargo transport
1418431_at	BI328541	Kif5b	kinesin family member 5B	4.53	0.000228937	0.00288936				mitochondrial transport	microtubule-based process	microtubule-based movement	cytoplasm organization and biogenesis	transport
1418428_at	BI328541	Kif5b	kinesin family member 5B	3.04	0.000321118	0.00321077				mitochondrial transport	microtubule-based process	microtubule-based movement	cytoplasm organization and biogenesis	transport
1418429_at	BI328541	Kif5b	kinesin family member 5B	3	9.89e-05	0.00256428				mitochondrial transport	microtubule-based process	microtubule-based movement	cytoplasm organization and biogenesis	transport
1416199_at	NM_010631	Kifc3	kinesin family member C3	-1.74	4.15e-05	0.00224636				microtubule-based process	microtubule-based movement	Golgi organization and biogenesis	transport	cellular localization
1417005_at	AU079968	Klc1	kinesin light chain 1	-1.85	0.00310653	0.00739008				axon cargo transport	transport	microtubule-based process	cellular localization	organelle organization and biogenesis
1448541_at	AU079968	Klc1	kinesin light chain 1	2.16	0.00415509	0.00860587				axon cargo transport	transport	microtubule-based process	cellular localization	organelle organization and biogenesis
1428881_at	AK014256	Klc1	kinesin light chain 1	-2.34	0.00296437	0.00722764				axon cargo transport	transport	microtubule-based process	cellular localization	organelle organization and biogenesis
1426152_a_at	M64262	Kitl	kit ligand	1.82	0.00291903	0.00716819				neural crest cell migration	cell adhesion	germ cell development	positive regulation of cell proliferation	negative regulation of apoptosis
1456629_at	BG075321	Kank3	KN motif and ankyrin repeat domains 3				1.96	0.000967169	0.00570367
1448839_at	NM_030697	Kank3	KN motif and ankyrin repeat domains 3	-2.07	0.00195842	0.00605341
1424788_at	BC021438	Kri1	KRI1 homolog	-1.93	0.00217864	0.00631319
1428729_at	BI793814	Krit1	KRIT1, ankyrin repeat containing	2.88	5.79e-05	0.00235252				small GTPase regulator activity	protein binding	enzyme regulator activity	binding	GTPase regulator activity
1428730_at	BI793814	Krit1	KRIT1, ankyrin repeat containing	1.65	0.000553715	0.00372004				small GTPase regulator activity	protein binding	enzyme regulator activity	binding	GTPase regulator activity
1448181_at	BC013486	Klf15	Kruppel-like factor 15				2.21	0.00372244	0.00982738	transcription	regulation of transcription, DNA-dependent	glucose transport	positive regulation of transcription, DNA-dependent	transport
1427742_a_at	AF072403	Klf6	Kruppel-like factor 6	5.75	0.00149252	0.00534801				transcription	regulation of transcription, DNA-dependent	cytokine and chemokine mediated signaling pathway	cellular metabolic process	RNA metabolic process
1419356_at	BB524597	Klf7	Kruppel-like factor 7 (ubiquitous)	2.3	0.00483965	0.00942921				transcription	regulation of transcription, DNA-dependent	axonogenesis	axon guidance	positive regulation of transcription, DNA-dependent
1422264_s_at	NM_010638	Klf9	Kruppel-like factor 9	3.72	0.00189598	0.00599348				transcription	regulation of transcription, DNA-dependent	embryo implantation	regulation of transcription	progesterone receptor signaling pathway
1436952_at	BE995545	Klf9	Kruppel-like factor 9	3.06	0.00518744	0.00977568				transcription	regulation of transcription, DNA-dependent	embryo implantation	regulation of transcription	progesterone receptor signaling pathway
1440435_at	BB126077	Ky	kyphoscoliosis peptidase				-2.77	0.000323948	0.0039969	muscle development	neuromuscular junction development	cell differentiation	synapse organization and biogenesis	developmental process
1434597_at	BM200204	Larp5	La ribonucleoprotein domain family, member 5	-2.11	0.000359944	0.00328301				nucleic acid binding	binding
1434418_at	BQ176664	Lass6	LAG1 homolog, ceramide synthase 6				2.42	0.000986381	0.00576708	regulation of transcription, DNA-dependent	lipid biosynthetic process	regulation of transcription	cellular metabolic process	RNA metabolic process
1457670_s_at	AV238225	Lmna	lamin A	-5.05	0.000848124	0.00432294				nuclear membrane organization and biogenesis	organelle organization and biogenesis	cellular component organization and biogenesis	membrane organization and biogenesis	nuclear organization and biogenesis
1425472_a_at	BC015302	Lmna	lamin A	-1.95	0.000136601	0.00260297				nuclear membrane organization and biogenesis	organelle organization and biogenesis	cellular component organization and biogenesis	membrane organization and biogenesis	nuclear organization and biogenesis
1421654_a_at	NM_019390	Lmna	lamin A	-1.82	8.05e-07	0.0020739				nuclear membrane organization and biogenesis	organelle organization and biogenesis	cellular component organization and biogenesis	membrane organization and biogenesis	nuclear organization and biogenesis
1451241_at	BG970109	Lamb1-1	laminin B1 subunit 1	-2.67	0.00521591	0.00980248	-2.07	0.00464251	0.0110025	cell adhesion	embryo implantation	multicellular organismal development	reproduction	reproductive process
1424113_at	BG970109	Lamb1-1	laminin B1 subunit 1	-2.62	0.00363109	0.00798882				cell adhesion	embryo implantation	multicellular organismal development	reproduction	reproductive process
1427010_s_at	AV224009	Lama5	laminin, alpha 5	-2.34	0.00239365	0.00656047				ureteric bud branching	morphogenesis of a polarized epithelium	neural crest cell migration	translational initiation	cell adhesion
1416513_at	BC026051	Lamb2	laminin, beta 2	-2.34	0.00315265	0.00745619				electron transport	cell adhesion	lipid catabolic process	cellular metabolic process	lipid metabolic process
1423885_at	BG066605	Lamc1	laminin, gamma 1	-2	0.00101469	0.00465478				protein complex assembly	cell adhesion	endoderm development	positive regulation of epithelial cell proliferation	cell differentiation
1452266_at	AW557554	Las1l	LAS1-like	-1.9	0.00019111	0.00277597
1420350_at	NM_028625	Lce1a2	late cornified envelope 1A2	2	0.000220679	0.00288646				protein binding	identical protein binding	binding
1449959_x_at	NM_026335	Lce1h	late cornified envelope 1H	1.73	0.000565529	0.00372968
1420741_x_at	NM_029667	Lce1i	late cornified envelope 1I	2.59	0.000294779	0.00312069
1418061_at	NM_013589	Ltbp2	latent transforming growth factor beta binding protein 2				3.3	0.0186809	0.0268015	metabolic process	Molecular Function:	calcium ion binding	oxidoreductase activity	growth factor binding
1418049_at	NM_008520	Ltbp3	latent transforming growth factor beta binding protein 3	-2.04	0.0101937	0.01505				skeletal development	transforming growth factor beta receptor signaling pathway	multicellular organismal development	cell surface receptor linked signal transduction	system development
1436665_a_at	BB554226	Ltbp4	latent transforming growth factor beta binding protein 4	-3.02	0.000515835	0.00363767				regulation of cell growth	protein folding	transforming growth factor beta receptor signaling pathway	multicellular organismal development	regulation of transforming growth factor beta receptor signaling pathway
1416869_x_at	NM_023684	Lime1	Lck interacting transmembrane adaptor 1	-2.46	0.00127367	0.00505387				nucleic acid binding	zinc ion binding	metal ion binding	cation binding	ion binding
1448500_a_at	NM_023684	Lime1	Lck interacting transmembrane adaptor 1	-3.05	0.00157548	0.00550954				nucleic acid binding	zinc ion binding	metal ion binding	cation binding	ion binding
1444487_at	BB518473	Lrat	lecithin-retinol acyltransferase (phosphatidylcholine-retinol-O-acyltransferase)				-2.29	0.00847734	0.0159336	lecithin metabolic process	vitamin A metabolic process	visual perception	response to stimulus	glycerophospholipid metabolic process
1426808_at	X16834	Lgals3	lectin, galactose binding, soluble 3				2.73	0.00322358	0.00916581	skeletal development	extracellular matrix organization and biogenesis	multicellular organismal development	system development	developmental process
1448380_at	NM_011150	Lgals3bp	lectin, galactoside-binding, soluble, 3 binding protein	-2.47	0.00484811	0.00943617				protein-lysine 6-oxidase activity	scavenger receptor activity	copper ion binding	protein binding	isomerase activity
1448883_at	NM_011175	Lgmn	legumain	-2	0.000814273	0.00427444				proteolysis	negative regulation of body size	cellular metabolic process	body growth	cellular process
1439658_at	AV292396	Lmod3	leiomodin 3 (fetal)				-2.9	0.000248845	0.00375404	tropomyosin binding	cytoskeletal protein binding	protein binding	binding	Cellular Component:
1424326_at	BC026588	Lemd2	LEM domain containing 2	-2.17	0.00103673	0.00469665				biological_process	all	Molecular Function:	molecular_function	all
1435291_at	BM242619	Lemd3	LEM domain containing 3	2.05	0.00168197	0.00565941				nucleotide binding	binding	Cellular Component:	nucleus	nuclear envelope
1455293_at	BG065311	Leo1	Leo1, Paf1/RNA polymerase II complex component, homolog	-2.16	0.00227597	0.00639696				transcription	regulation of transcription, DNA-dependent	cellular metabolic process	RNA metabolic process	regulation of transcription
1436178_at	AW553532	Leprel1	leprecan-like 1				2.08	0.00330087	0.00925589	protein metabolic process	macromolecule metabolic process	primary metabolic process	metabolic process	Molecular Function:
1448487_at	NM_008515	Lrrfip1	leucine rich repeat (in FLII) interacting protein 1	-1.81	0.00111643	0.00479381				transcription	regulation of transcription, DNA-dependent	cellular metabolic process	RNA metabolic process	regulation of transcription
1454700_at	BB093349	Lrfn4	leucine rich repeat and fibronectin type III domain containing 4	-2.38	1.32e-05	0.00224636				protein binding	binding	Cellular Component:	membrane	integral to membrane
1429176_at	AW557823	Lrsam1	leucine rich repeat and sterile alpha motif containing 1	-2.68	0.00373131	0.00808035				ubiquitin cycle	transport	protein transport	establishment of protein localization	establishment of localization
1451804_a_at	BC012229	Lrrc16a	leucine rich repeat containing 16A				3.39	0.000856189	0.00549055	glycolysis	cellular metabolic process	cellular macromolecule catabolic process	cellular process	generation of precursor metabolites and energy
1438422_at	BB143476	Lrrc20	leucine rich repeat containing 20	-1.93	0.000493565	0.00358538
1451174_at	BC027411	Lrrc33	leucine rich repeat containing 33	-2.33	0.00265607	0.00683381				protein binding	binding	Cellular Component:	membrane	integral to membrane
1451245_at	BC019794	Lrrc3b	leucine rich repeat containing 3B	-2.22	0.0108959	0.0157439				protein binding	binding
1437471_at	BI525082	Lrrc45	leucine rich repeat containing 45	-2.39	0.00084828	0.00432294				protein binding	binding
1432913_at	AK015134	Lrrc52	leucine rich repeat containing 52				5.57	0.000996662	0.00577718	protein binding	binding	Cellular Component:	membrane	integral to membrane
1427131_s_at	AV234245	Lrrc58	leucine rich repeat containing 58	2.05	0.00250266	0.00666461	2.47	0.00195947	0.00740355	receptor activity	protein binding	binding	signal transducer activity
1455398_at	BB333759	Lrrc8c	leucine rich repeat containing 8 family, member C				1.96	0.000705354	0.00512229	protein binding	binding	Cellular Component:	membrane	integral to membrane
1447684_at	BB159567	Lzic	Leucine zipper and CTNNBIP1 domain containing	2.38	0.00439406	0.00890956				multicellular organismal development	biological_process	developmental process	all	multicellular organismal process
1448352_at	BB705823	Luzp1	leucine zipper protein 1	2.12	0.00206737	0.00619383				biological_process	all	Molecular Function:	molecular_function	all
1420826_at	BG060855	Letm1	leucine zipper-EF-hand containing transmembrane protein 1	-1.76	0.000165995	0.00270658				calcium ion binding	cation binding	ion binding	binding	metal ion binding
1443076_at	BB078150	Letm2	leucine zipper-EF-hand containing transmembrane protein 2	1.92	0.000145375	0.00268451
1417290_at	NM_029796	Lrg1	leucine-rich alpha-2-glycoprotein 1				3.17	0.000140702	0.00331579	protein binding	binding	Cellular Component:	extracellular space	extracellular region
1451986_s_at	BC027199	Lrrk1	leucine-rich repeat kinase 1	-1.97	0.00212753	0.00626679				protein amino acid phosphorylation	small GTPase mediated signal transduction	cellular metabolic process	post-translational protein modification	cell communication
1451985_at	BC027199	Lrrk1	leucine-rich repeat kinase 1	-1.94	0.00103907	0.00470049				protein amino acid phosphorylation	small GTPase mediated signal transduction	cellular metabolic process	post-translational protein modification	cell communication
1423183_at	BB314774	Lgi1	leucine-rich repeat LGI family, member 1	-1.98	0.00338146	0.00770272	-2.88	0.00125311	0.0063226	protein binding	binding
1450927_at	AV094519	Lztr1	leucine-zipper-like transcriptional regulator, 1	-2.54	0.00115864	0.00487067				protein binding	binding
1438432_at	BE850004	Lnpep	leucyl/cystinyl aminopeptidase	2.51	0.000390083	0.00336514
1425280_at	BC023108	Leng1	leukocyte receptor cluster (LRC) member 1	-2.98	0.00025678	0.0030025
1435152_at	AV024387	Leng8	leukocyte receptor cluster (LRC) member 8	-2.74	0.000273026	0.00307027				receptor activity	signal transducer activity
1424596_s_at	BC019124	Lmcd1	LIM and cysteine-rich domains 1	-1.84	0.000795317	0.00425901				negative regulation of transcription from RNA polymerase II promoter	negative regulation of cellular metabolic process	cellular metabolic process	negative regulation of transcription, DNA-dependent	RNA metabolic process
1418230_a_at	BC005621	Lims1	LIM and senescent cell antigen-like domains 1	4.82	0.000401241	0.00339299				cell-matrix adhesion	establishment and/or maintenance of cell polarity	cell-cell adhesion	chordate embryonic development	multicellular organismal development
1418231_at	BC005621	Lims1	LIM and senescent cell antigen-like domains 1	2.9	0.0163365	0.0212103				cell-matrix adhesion	establishment and/or maintenance of cell polarity	cell-cell adhesion	chordate embryonic development	multicellular organismal development
1460173_at	BC010840	Lasp1	LIM and SH3 protein 1	-2.08	0.00165462	0.00561393				transport	ion transport	cortical cytoskeleton organization and biogenesis	organelle organization and biogenesis	cytoskeleton organization and biogenesis
1456469_x_at	BB201735	Lasp1	LIM and SH3 protein 1	2.37	0.000698824	0.00406508				transport	ion transport	cortical cytoskeleton organization and biogenesis	organelle organization and biogenesis	cytoskeleton organization and biogenesis
1435727_s_at	C81400	Lima1	LIM domain and actin binding 1	-1.85	0.00194811	0.00604929				biological_process	negative regulation of actin filament depolymerization	ruffle organization and biogenesis	actin filament bundle formation	developmental process
1452024_a_at	AF030333	Ldb1	LIM domain binding 1	-2.53	0.00058706	0.00378747				multicellular organismal development	anterior/posterior axis specification	gastrulation (sensu Mammalia)	Wnt receptor signaling pathway	neuron differentiation
1451999_at	AF114378	Ldb3	LIM domain binding 3	1.78	0.000161179	0.00270658				electron transport	generation of precursor metabolites and energy	cellular metabolic process	metabolic process	cellular process
1455056_at	BM231903	Lmo7	LIM domain only 7	1.84	0.00278367	0.00697957				cell-cell adhesion	actomyosin structure organization and biogenesis	actin filament-based process	biological adhesion	organelle organization and biogenesis
1422731_at	AK004806	Limd1	LIM domains containing 1				2.13	0.00032842	0.0039969	biological_process	all	Molecular Function:	molecular_function	zinc ion binding
1422730_at	AK004806	Limd1	LIM domains containing 1				1.74	0.000135866	0.00331579	biological_process	all	Molecular Function:	molecular_function	zinc ion binding
1429120_at	BM200788	Lnp	limb and neural patterns	2.67	0.000211712	0.00285571				multicellular organismal development	developmental process	multicellular organismal process	Cellular Component:	membrane
1429088_at	AK007400	Lbh	limb-bud and heart				-3.82	0.00454098	0.0108982	regulation of transcription from RNA polymerase II promoter	cellular metabolic process	RNA metabolic process	cellular process	regulation of transcription
1451629_at	BC026827	Lbh	limb-bud and heart				-2.13	0.00201513	0.00748711	regulation of transcription from RNA polymerase II promoter	cellular metabolic process	RNA metabolic process	cellular process	regulation of transcription
1426577_a_at	BM570079	Lin37	lin-37 homolog	-1.97	0.00110274	0.00478825
1435805_at	AV287586	Lin7a	lin-7 homolog A (C. elegans)				2.07	0.00338193	0.00933867	transport	exocytosis	neurotransmitter secretion	protein transport	synaptic vesicle transport
1449262_s_at	BB704337	Lin7c	lin-7 homolog C	2.86	0.00559333	0.0102266				transport	exocytosis	neurotransmitter secretion	protein transport	establishment of protein localization
1450937_at	BQ176612	Lin7c	lin-7 homolog C (C. elegans)	1.74	0.00033718	0.00324341				transport	exocytosis	neurotransmitter secretion	protein transport	establishment of protein localization
1433100_at	AK018519	Lmf2	lipase maturation factor 2	-2.14	0.00045419	0.00347421
1427747_a_at	X14607	Lcn2	lipocalin 2				22.61	0.000486401	0.00451568	transport	establishment of localization	localization	Molecular Function:	transporter activity
1448550_at	NM_008489	Lbp	lipopolysaccharide binding protein				3.64	0.000195902	0.00348073	transport	lipid transport	defense response to bacterium	response to biotic stimulus	establishment of localization
1433812_at	AW412503	Lix1l	Lix1-like	-1.88	0.00194743	0.00604929
1436200_at	BE956940	Lonrf3	LON peptidase N-terminal domain and ring finger 3				2.09	0.00229485	0.00787286	ATP-dependent proteolysis	cellular metabolic process	cellular macromolecule metabolic process	protein metabolic process	cellular process
1442849_at	AV345706	Lrp1	low density lipoprotein receptor-related protein 1				3.07	0.00191182	0.00729944	endocytosis	multicellular organismal development	negative regulation of Wnt receptor signaling pathway	regulation of signal transduction	negative regulation of signal transduction
1448655_at	NM_008512	Lrp1	low density lipoprotein receptor-related protein 1				1.91	0.00053137	0.00471596	endocytosis	multicellular organismal development	negative regulation of Wnt receptor signaling pathway	regulation of signal transduction	negative regulation of signal transduction
1445901_at	BG066483	Lrp2	low density lipoprotein receptor-related protein 2	1.63	2.65e-05	0.00224636				electron transport	vitamin metabolic process	receptor-mediated endocytosis	cell proliferation	forebrain development
1416303_at	AV360881	Litaf	LPS-induced TN factor				1.9	0.00378586	0.00989722	transcription	regulation of transcription, DNA-dependent	apoptosis	biological_process	cell differentiation
1428526_at	AK018782	Lsmd1	LSM domain containing 1	-1.8	0.000774984	0.00425323				mRNA metabolic process	cellular metabolic process	biopolymer metabolic process	RNA metabolic process	cellular process
1428437_at	BI662680	Lsm14a	LSM14 homolog A (SCD6, S. cerevisiae)	1.83	0.000966309	0.00453966	1.89	0.001867	0.00723466
1451884_a_at	AF204156	Lsm2	LSM2 homolog, U6 small nuclear RNA associated	-1.99	0.00228719	0.00640344				assembly of spliceosomal tri-snRNP U4/U6.U5	mRNA processing	mRNA catabolic process	RNA splicing	mRNA metabolic process
1448536_at	NM_026309	Lsm3	LSM3 homolog, U6 small nuclear RNA associated				-1.77	0.00137411	0.00651391	nuclear mRNA splicing via U2-type spliceosome	mRNA processing	RNA splicing	mRNA metabolic process	RNA splicing, via transesterification reactions with bulged adenosine as nucleophile
1431054_at	AK019126	Lsm6	LSM6 homolog, U6 small nuclear RNA associated	-2.04	0.000870107	0.00434435				mRNA processing	mRNA catabolic process	RNA splicing	mRNA metabolic process	cellular catabolic process
1436766_at	BB475271	Luc7l2	LUC7-like 2	7.04	0.00141211	0.00525985				protein binding	zinc ion binding	metal ion binding	cation binding	ion binding
1436767_at	BB475271	Luc7l2	LUC7-like 2	3.69	0.00137048	0.00521214				protein binding	zinc ion binding	metal ion binding	cation binding	ion binding
1436165_at	BI076494	Luc7l2	LUC7-like 2	2.51	0.000191442	0.00277597				protein binding	zinc ion binding	metal ion binding	cation binding	ion binding
1417283_at	NM_011838	Lynx1	Ly6/neurotoxin 1	-2.29	0.0011946	0.00495025				synaptic transmission, cholinergic	transmission of nerve impulse	neurological process	synaptic transmission	multicellular organismal process
1429379_at	AV124537	Lyve1	lymphatic vessel endothelial hyaluronan receptor 1				3.07	0.000937376	0.00563722	glycosaminoglycan catabolic process	transport	cell adhesion	nitrogen compound metabolic process	aminoglycan metabolic process
1453128_at	AV124537	Lyve1	lymphatic vessel endothelial hyaluronan receptor 1				1.93	0.00126668	0.0063226	glycosaminoglycan catabolic process	transport	cell adhesion	nitrogen compound metabolic process	aminoglycan metabolic process
1419120_at	NM_008535	Lyl1	lymphoblastomic leukemia	-2.03	0.00842117	0.0132211				transcription	regulation of transcription, DNA-dependent	regulation of transcription	cellular metabolic process	RNA metabolic process
1417185_at	BC002070	Ly6a	lymphocyte antigen 6 complex, locus A				1.9	0.003484	0.00944104	GPI anchor binding	lipid binding	phospholipid binding	phosphoinositide binding	binding
1421571_a_at	NM_010741	Ly6c1	lymphocyte antigen 6 complex, locus C1				2.53	2.49e-06	0.00158632	defense response	response to stimulus	Molecular Function:	GPI anchor binding	lipid binding
1416435_at	NM_010736	Ltbr	lymphotoxin B receptor	-2.11	0.000503698	0.00361139				apoptosis	positive regulation of I-kappaB kinase/NF-kappaB cascade	lymph node development	regulation of signal transduction	cell differentiation
1420293_at	BB279752	Lpcat1	lysophosphatidylcholine acyltransferase 1	2.18	0.00563549	0.0102752				metabolic process	phospholipid biosynthetic process	phospholipid metabolic process	cellular metabolic process	cellular lipid metabolic process
1424350_s_at	BE987427	Lpgat1	lysophosphatidylglycerol acyltransferase 1	3.87	1.18e-05	0.00224636				metabolic process	phospholipid biosynthetic process	phospholipid metabolic process	cellular metabolic process	cellular lipid metabolic process
1448244_at	BC013536	Lypla1	lysophospholipase 1	2.31	5.65e-05	0.00235252				lipid metabolic process	fatty acid metabolic process	carboxylic acid metabolic process	cellular metabolic process	cellular lipid metabolic process
1423140_at	AI596237	Lipa	lysosomal acid lipase A	-2.55	0.000101861	0.00256428				lipid metabolic process	lipid catabolic process	catabolic process	primary metabolic process	metabolic process
1416343_a_at	NM_010685	Lamp2	lysosomal-associated membrane protein 2	2.07	0.00129875	0.0051191				tRNA aminoacylation for protein translation	amino acid metabolic process	carboxylic acid metabolic process	nitrogen compound metabolic process	cellular metabolic process
1426025_s_at	U29539	Laptm5	lysosomal-associated protein transmembrane 5	-2.05	0.00181959	0.00585209				transport	establishment of localization	localization	Cellular Component:	lysosome
1416121_at	M65143	Lox	lysyl oxidase				10.09	0.000126983	0.00331579	blood vessel development	transmembrane receptor protein tyrosine kinase signaling pathway	collagen fibril organization	lung development	elastic fiber assembly
1448228_at	M65143	Lox	lysyl oxidase				4.89	0.000523732	0.0046874	blood vessel development	transmembrane receptor protein tyrosine kinase signaling pathway	collagen fibril organization	lung development	elastic fiber assembly
1451978_at	AF357006	Loxl1	lysyl oxidase-like 1	-2.6	0.00626963	0.0109683				protein modification	cellular metabolic process	cellular macromolecule metabolic process	protein metabolic process	biopolymer metabolic process
1438676_at	BM241485	Mpa2l	macrophage activation 2 like				4.86	0.00174232	0.00702236	immune response	response to stimulus	immune system process	Molecular Function:	GTPase activity
1447927_at	BG092512	Mpa2l	macrophage activation 2 like				4.32	0.00212619	0.00758499	immune response	response to stimulus	immune system process	Molecular Function:	GTPase activity
1438467_at	AW494220	Mgl2	macrophage galactose N-acetyl-galactosamine specific lectin 2	-2.33	0.00386985	0.00825937	-2.78	0.000170639	0.00341241	sugar binding	carbohydrate binding	binding	Cellular Component:	membrane
1448061_at	AA183642	Msr1	macrophage scavenger receptor 1				2.5	0.000212058	0.00360278	phosphate transport	endocytosis	receptor-mediated endocytosis	transport	establishment of localization
1421047_at	U77638	Smad5	MAD homolog 5	1.83	0.000778507	0.00425901				angiogenesis	transcription	regulation of transcription, DNA-dependent	signal transduction	transforming growth factor beta receptor signaling pathway
1419459_a_at	NM_025952	Magt1	magnesium transporter 1	1.98	0.000180485	0.00275215				electron transport	protein amino acid N-linked glycosylation via asparagine	cellular metabolic process	cellular process	glycoprotein metabolic process
1450943_at	AK006303	Magohb	mago-nashi homolog B	-2.13	0.000156509	0.0026968				sex determination	reproduction	reproductive process	developmental process	reproductive developmental process
1416212_at	NM_010760	Magoh	mago-nashi homolog, proliferation-associated	-1.85	9.88e-05	0.00256428				mRNA processing	transport	female gamete generation	sex determination	RNA splicing
1431285_at	AK011747	Mgrn1	mahogunin, ring finger 1	-2.03	0.00344481	0.00776465				protein polyubiquitination	ubiquitin cycle	protein modification by small protein conjugation	cellular metabolic process	cellular macromolecule metabolic process
1448618_at	NM_080638	Mvp	major vault protein	-2.7	0.00178676	0.00580895				calcium ion binding	cation binding	ion binding	binding	metal ion binding
1434853_x_at	AA717142	Mkrn1	makorin, ring finger protein, 1	-2.23	0.00143895	0.00527993				nucleic acid binding	chromatin binding	protein binding	zinc ion binding	metal ion binding
1418435_at	BQ176661	Mkrn1	makorin, ring finger protein, 1	-1.87	0.00558198	0.0102259				nucleic acid binding	chromatin binding	protein binding	zinc ion binding	metal ion binding
1437943_s_at	AA764430	Mea1	male enhanced antigen 1	-2.09	0.00089807	0.00439864				signal transduction	cellular process	cell communication	Molecular Function:	protein phosphatase type 2A regulator activity
1416810_at	BC013344	Mea1	male enhanced antigen 1	-1.63	0.000224037	0.00288646				signal transduction	cellular process	cell communication	Molecular Function:	protein phosphatase type 2A regulator activity
1426371_at	BG094874	Mlstd2	male sterility domain containing 2	2.36	0.00316068	0.00746604				lipid metabolic process	lipid biosynthetic process	wax biosynthetic process	carboxylic acid metabolic process	wax metabolic process
1429071_at	AK006146	Me3	malic enzyme 3, NADP(+)-dependent, mitochondrial	-1.68	0.000619353	0.00385882				pyruvate metabolic process	malate metabolic process	electron transport	oxygen and reactive oxygen species metabolic process	aerobic respiration
1455601_at	BB507994	-	malignant fibrous histiocytoma amplified sequence 1	-1.92	0.000314592	0.00318664	-2.04	0.00261225	0.00820873
1432062_at	AK004706	Mdga1	MAM domain containing glycosylphosphatidylinositol anchor 1	-3.18	0.00456652	0.00910359	-2.7	0.00376232	0.0098696	biological_process	nitrogen fixation	nitrogen compound metabolic process	metabolic process	all
1450430_at	NM_008625	Mrc1	mannose receptor, C type 1				1.9	0.00037857	0.00404206	endocytosis	transport	establishment of localization	cellular component organization and biogenesis	cellular process
1417110_at	BB070019	Man1a	mannosidase 1, alpha				2.77	0.000602901	0.00497799	metabolic process	Molecular Function:	mannosyl-oligosaccharide 1,2-alpha-mannosidase activity	calcium ion binding	hydrolase activity
1448647_at	NM_008549	Man2a1	mannosidase 2, alpha 1				2.23	0.000423884	0.00425949	carbohydrate metabolic process	mannose metabolic process	metabolic process	monosaccharide metabolic process	cellular metabolic process
1416584_at	NM_008550	Man2b2	mannosidase 2, alpha B2	-1.8	0.00150095	0.00536442				carbohydrate metabolic process	mannose metabolic process	metabolic process	monosaccharide metabolic process	cellular metabolic process
1436193_at	BB392263	Man1c1	mannosidase, alpha, class 1C, member 1	-2.11	0.00358858	0.00795495				mannose metabolic process	proteoglycan biosynthetic process	proteoglycan metabolic process	cellular metabolic process	cellular process
1418300_a_at	NM_021462	Mknk2	MAP kinase-interacting serine/threonine kinase 2				1.68	0.00210579	0.00755649	regulation of translation	protein amino acid phosphorylation	response to stress	protein kinase cascade	cellular metabolic process
1449029_at	NM_021462	Mknk2	MAP kinase-interacting serine/threonine kinase 2	-2.28	0.0032256	0.00753143				regulation of translation	protein amino acid phosphorylation	response to stress	protein kinase cascade	cellular metabolic process
1415952_at	BI686265	Mark2	MAP/microtubule affinity-regulating kinase 2	-2.46	0.000604584	0.00384605				protein amino acid phosphorylation	protein kinase cascade	multicellular organismal development	cell differentiation	establishment and/or maintenance of epithelial cell polarity
1435889_at	BB534457	Mark2	MAP/microtubule affinity-regulating kinase 2	-2.43	0.000825973	0.00429902				protein amino acid phosphorylation	protein kinase cascade	multicellular organismal development	cell differentiation	establishment and/or maintenance of epithelial cell polarity
1418316_a_at	BC026445	Mark3	MAP/microtubule affinity-regulating kinase 3	-1.82	0.000946449	0.00450303				protein amino acid phosphorylation	phosphate metabolic process	cellular macromolecule metabolic process	protein metabolic process	cellular metabolic process
1453569_s_at	AK010751	Mark4	MAP/microtubule affinity-regulating kinase 4	-1.71	0.000500575	0.00360387				protein amino acid phosphorylation	phosphate metabolic process	cellular macromolecule metabolic process	protein metabolic process	cellular metabolic process
1437226_x_at	AV110584	Marcksl1	MARCKS-like 1	-1.89	0.000848975	0.00432294				calmodulin binding	protein binding	binding	Cellular Component:	plasma membrane
1436713_s_at	BM119226	Meg3	maternally expressed 3	-2.24	0.00154121	0.0054368
1426758_s_at	Y13832	Meg3	maternally expressed 3	-1.99	0.000440047	0.00344658
1458508_at	BB444511	Matr3	matrin 3	2.11	0.00259555	0.00676822				nucleotide binding	nucleic acid binding	RNA binding	zinc ion binding	metal ion binding
1450874_at	BF226671	Matr3	matrin 3	1.85	0.00230479	0.00644096				nucleotide binding	nucleic acid binding	RNA binding	zinc ion binding	metal ion binding
1448416_at	NM_008597	Mgp	matrix Gla protein				1.9	0.0010198	0.00585518	ossification	multicellular organismal development	cell differentiation	regulation of bone mineralization	cartilage development
1417234_at	NM_008606	Mmp11	matrix metallopeptidase 11	-1.94	0.00196232	0.00605461	2.34	0.00571998	0.0125222	proteolysis	collagen catabolic process	organismal catabolic process	biopolymer catabolic process	cellular metabolic process
1422597_at	NM_008609	Mmp15	matrix metallopeptidase 15	-4.22	0.00104568	0.00470308	-2.36	0.00127492	0.00633375	peptidoglycan metabolic process	proteolysis	cellular macromolecule metabolic process	protein metabolic process	cellular metabolic process
1437462_x_at	BB484002	Mmp15	matrix metallopeptidase 15	-2.94	0.00305105	0.00732575	-2.22	0.00439338	0.010721	peptidoglycan metabolic process	proteolysis	cellular macromolecule metabolic process	protein metabolic process	cellular metabolic process
1417281_a_at	NM_011985	Mmp23	matrix metallopeptidase 23	-2.3	0.00499711	0.00958141				reproduction	proteolysis	transport	establishment of localization	cellular metabolic process
1418945_at	NM_010809	Mmp3	matrix metallopeptidase 3				6.03	9.76e-06	0.00170064	peptidoglycan metabolic process	proteolysis	collagen catabolic process	organismal catabolic process	biopolymer catabolic process
1440975_at	BB275943	Mxra7	matrix-remodelling associated 7	-2.2	0.00241784	0.00658242				membrane	integral to membrane	intrinsic to membrane	cell	all
1434140_at	AV293368	Mcf2l	mcf.2 transforming sequence-like				3.66	7.2e-05	0.0026401	intracellular signaling cascade	Rho protein signal transduction	regulation of Rho protein signal transduction	regulation of signal transduction	regulation of biological process
1421907_at	BB760479	Med1	mediator complex subunit 1	2.25	0.00225709	0.00638232				in utero embryonic development	liver development	embryonic placenta development	DNA replication	transcription
1425806_a_at	BC012286	Med21	mediator complex subunit 21	-1.95	0.000203874	0.00285454				regulation of transcription, DNA-dependent	regulation of transcription from RNA polymerase II promoter	transcription from RNA polymerase II promoter	positive regulation of transcription from RNA polymerase II promoter	positive regulation of cellular process
1421903_at	AK005112	Med29	mediator complex subunit 29	-2	0.00229826	0.00642664				mediator complex	nucleoplasm	nuclear lumen	organelle lumen	intracellular organelle
1425585_at	AF071310	Med12	mediator of RNA polymerase II transcription, subunit 12 homolog	-1.93	3.34e-05	0.00224636				DNA metabolic process	DNA topological change	positive regulation of transcription from RNA polymerase II promoter	positive regulation of cellular process	cellular metabolic process
1448637_at	NM_029365	Med25	mediator of RNA polymerase II transcription, subunit 25 homolog	-1.79	0.00267687	0.00685991
1417387_at	NM_026068	Med31	mediator of RNA polymerase II transcription, subunit 31 homolog	-2.11	0.000599422	0.00383839				transcription	regulation of transcription, DNA-dependent	regulation of transcription	cellular metabolic process	RNA metabolic process
1423410_at	BF021951	Meig1	meiosis expressed gene 1	-3.01	0.00584461	0.0104957	-2.16	0.0123412	0.020029	meiosis	cell cycle process	cell cycle phase	meiotic cell cycle	cell cycle
1416357_a_at	NM_023061	Mcam	melanoma cell adhesion molecule	-2.18	0.000890163	0.00438314				cell adhesion	heterophilic cell adhesion	cell-cell adhesion	biological adhesion	cellular process
1451099_at	BC011482	Mbc2	membrane bound C2 domain containing protein	-2.13	0.000412953	0.0034173				membrane	integral to membrane	intrinsic to membrane	cell	all
1421064_at	AW258373	Mpp5	membrane protein, palmitoylated 5 (MAGUK p55 subfamily member 5)	2.83	0.000105697	0.00256428				guanylate kinase activity	protein binding	binding	transferase activity	catalytic activity
1455179_at	BG066186	Mpp7	membrane protein, palmitoylated 7 (MAGUK p55 subfamily member 7)				2.11	0.00338032	0.00933867	protein binding	binding
1441643_at	AV272467	2008-03-03	membrane-associated ring finger (C3HC4) 3	2.66	0.000662281	0.00397805				ubiquitin cycle	endocytosis	transport	cellular metabolic process	post-translational protein modification
1452925_a_at	AK009364	2008-03-05	membrane-associated ring finger (C3HC4) 5	-2.08	0.002369	0.00652183				ubiquitin cycle	cellular metabolic process	cellular macromolecule metabolic process	protein metabolic process	biopolymer metabolic process
1420609_at	NM_020575	2008-03-07	membrane-associated ring finger (C3HC4) 7	1.81	0.00280432	0.00700542	1.68	0.000750825	0.00524028	ubiquitin cycle	biological_process	cellular metabolic process	cellular macromolecule metabolic process	protein metabolic process
1436893_a_at	BE288026	2008-03-07	membrane-associated ring finger (C3HC4) 7	2.54	4.4e-05	0.00224636				ubiquitin cycle	biological_process	cellular metabolic process	cellular macromolecule metabolic process	protein metabolic process
1440966_at	BB248730	2008-03-07	membrane-associated ring finger (C3HC4) 7	2.09	0.00392399	0.0083069				ubiquitin cycle	biological_process	cellular metabolic process	cellular macromolecule metabolic process	protein metabolic process
1418990_at	NM_025658	Ms4a4d	membrane-spanning 4-domains, subfamily A, member 4D				1.92	0.0058415	0.0126698	signal transduction	cellular process	cell communication	Molecular Function:	receptor activity
1418826_at	NM_027209	Ms4a6b	membrane-spanning 4-domains, subfamily A, member 6B				2.83	0.000273424	0.00378293	signal transduction	cellular process	cell communication	Molecular Function:	receptor activity
1419598_at	NM_026835	Ms4a6d	membrane-spanning 4-domains, subfamily A, member 6D				7.03	0.00108663	0.00597785	signal transduction	cellular process	cell communication	Molecular Function:	receptor activity
1419599_s_at	NM_026835	Ms4a6d	membrane-spanning 4-domains, subfamily A, member 6D				6.83	0.000509375	0.00460666	signal transduction	cellular process	cell communication	Molecular Function:	receptor activity
1454867_at	BB234631	Mn1	meningioma 1	-2.12	0.000304972	0.00312616				intramembranous ossification	multicellular organismal development	biomineral formation	tissue development	system development
1433654_at	AV299787	Mgea5	meningioma expressed antigen 5 (hyaluronidase)				1.89	0.00105882	0.00588049	metabolic process	Molecular Function:	catalytic activity	histone acetyltransferase activity	beta-N-acetylhexosaminidase activity
1417595_at	NM_010791	Meox1	mesenchyme homeobox 1	-2.25	0.000152573	0.0026968				somite specification	regulation of transcription, DNA-dependent	multicellular organismal development	regulation of transcription	cellular metabolic process
1435285_at	BB731805	Mpped2	metallophosphoesterase domain containing 2	-2.03	0.00116079	0.00487067				hydrolase activity	catalytic activity
1422557_s_at	NM_013602	Mt1	metallothionein 1				4.05	0.000116416	0.00325005	metal ion homeostasis	zinc ion homeostasis	nitric oxide mediated signal transduction	detoxification of copper ion	transition metal ion homeostasis
1451612_at	BC027262	Mt1	metallothionein 1				2.73	0.000961018	0.0056988	metal ion homeostasis	zinc ion homeostasis	nitric oxide mediated signal transduction	detoxification of copper ion	transition metal ion homeostasis
1428942_at	AA796766	Mt2	metallothionein 2				13.56	3.69e-05	0.0020509	zinc ion homeostasis	nitric oxide mediated signal transduction	detoxification of copper ion	transition metal ion homeostasis	di-, tri-valent inorganic cation homeostasis
1418189_s_at	AF146523	Malat1	metastasis associated lung adenocarcinoma transcript 1 (non-coding RNA)	8.49	0.000316367	0.00319216				transport	intracellular protein transport	G-protein coupled receptor protein signaling pathway	regulation of G-protein coupled receptor protein signaling pathway	regulation of signal transduction
1438403_s_at	BF537798	Malat1	metastasis associated lung adenocarcinoma transcript 1 (non-coding RNA)	7.83	0.000111324	0.00257095
1418188_a_at	AF146523	Malat1	metastasis associated lung adenocarcinoma transcript 1 (non-coding RNA)	6.82	0.000726801	0.00414417				transport	intracellular protein transport	G-protein coupled receptor protein signaling pathway	regulation of G-protein coupled receptor protein signaling pathway	regulation of signal transduction
1427285_s_at	AW012617	Malat1	metastasis associated lung adenocarcinoma transcript 1 (non-coding RNA)	2.58	0.00461151	0.00916883
1434036_at	AV024771	Mtss1	metastasis suppressor 1				-2.23	0.00383228	0.00992343	cell motility	actin filament organization	cell adhesion	transmembrane receptor protein tyrosine kinase signaling pathway	nervous system development
1424826_s_at	BC024131	Mtss1	metastasis suppressor 1				-2.15	0.00012271	0.00327548	cell motility	actin filament organization	cell adhesion	transmembrane receptor protein tyrosine kinase signaling pathway	nervous system development
1423165_a_at	AV296905	Mta2	metastasis-associated gene family, member 2	-1.65	0.000289777	0.00312069				negative regulation of transcription from RNA polymerase II promoter	electron transport	DNA packaging	chromatin remodeling	regulation of transcription, DNA-dependent
1427100_at	BE947704	Metrn	meteorin, glial cell differentiation regulator	-1.75	0.00240675	0.00656841	-2.04	0.00104864	0.00587513	multicellular organismal development	nervous system development	glial cell differentiation	cell differentiation	positive regulation of axonogenesis
1424356_a_at	BC024445	Metrnl	meteorin, glial cell differentiation regulator-like	-2.1	0.00140152	0.00524543
1439152_at	BE985292	Mthfsd	methenyltetrahydrofolate synthetase domain containing	-1.64	0.000257534	0.00300676				transcription	metabolic process	cellular metabolic process	primary metabolic process	nucleobase, nucleoside, nucleotide and nucleic acid metabolic process
1452464_a_at	AJ414378	Metapl1	methionine aminopeptidase-like 1	-1.66	0.000559828	0.00372465				proteolysis	peptidyl-methionine modification	N-terminal protein amino acid modification	peptidyl-amino acid modification	cellular metabolic process
1439151_at	BB277041	Msrb3	methionine sulfoxide reductase B3	3.27	0.036785	0.0412217				protein repair	cellular protein metabolic process	cellular metabolic process	cellular macromolecule metabolic process	protein metabolic process
1417968_a_at	NM_013594	Mbd1	methyl-CpG binding domain protein 1				2.93	0.000671785	0.00504234	DNA methylation	transcription	regulation of transcription, DNA-dependent	cellular metabolic process	RNA metabolic process
1437061_at	BF121558	Mbd1	methyl-CpG binding domain protein 1				1.96	0.00140849	0.00654358	DNA methylation	transcription	regulation of transcription, DNA-dependent	cellular metabolic process	RNA metabolic process
1417728_at	NM_013595	Mbd3	methyl-CpG binding domain protein 3	-2.68	4.4e-05	0.00224636				negative regulation of transcription from RNA polymerase II promoter	methylation-dependent chromatin silencing	transcription	regulation of transcription, DNA-dependent	histone acetylation
1456423_at	AV298746	Mbd5	methyl-CpG binding domain protein 5				2.3	0.000250434	0.00375404	DNA binding	binding	nucleic acid binding
1428021_at	BI155184	Mccc2	methylcrotonoyl-Coenzyme A carboxylase 2 (beta)				-2.32	0.00146439	0.00659113	methylcrotonoyl-CoA carboxylase activity	ligase activity	CoA carboxylase activity	ligase activity, forming carbon-carbon bonds	catalytic activity
1417857_at	NM_133823	Mmaa	methylmalonic aciduria (cobalamin deficiency) type A	-1.9	0.000344562	0.00325411				nucleotide binding	ATP binding	nucleoside-triphosphatase activity	hydrolase activity	hydrolase activity, acting on acid anhydrides, in phosphorus-containing anhydrides
1419122_at	NM_010792	Mettl1	methyltransferase-like 1	-1.99	0.000608083	0.00384605				tRNA modification	transport	tRNA processing	establishment of localization	cellular metabolic process
1417303_at	NM_138656	Mvd	mevalonate (diphospho) decarboxylase	-1.67	0.00135703	0.00518835				steroid biosynthetic process	cholesterol biosynthetic process	isoprenoid biosynthetic process	lipid biosynthetic process	sterol biosynthetic process
1434322_at	BB513585	Micall2	MICAL-like 2	-2.12	0.00852444	0.0133415				endocytosis	transport	establishment of localization	cellular component organization and biogenesis	cellular process
1418454_at	NM_015776	Mfap5	microfibrillar associated protein 5				3.09	0.00640494	0.0133807	biological_process	all	Molecular Function:	extracellular matrix constituent conferring elasticity	extracellular matrix structural constituent
1449082_at	NM_015776	Mfap5	microfibrillar associated protein 5				2.58	0.0068223	0.0138494	biological_process	all	Molecular Function:	extracellular matrix constituent conferring elasticity	extracellular matrix structural constituent
1424010_at	BC022666	Mfap4	microfibrillar-associated protein 4	-2.06	0.0104004	0.0152388				cell adhesion	signal transduction	biological adhesion	cell communication	cellular process
1415897_a_at	BI150149	Mgst1	microsomal glutathione S-transferase 1				1.99	0.00757421	0.0147746	glutathione metabolic process	sulfur metabolic process	cofactor metabolic process	cellular metabolic process	metabolic process
1416759_at	NM_138315	Mical1	microtubule associated monoxygenase, calponin and LIM domain containing 1	-3.2	0.00131681	0.00515322				electron transport	aromatic compound metabolic process	cytoskeleton organization and biogenesis	signal transduction	generation of precursor metabolites and energy
1456439_x_at	BB209438	Mical1	microtubule associated monoxygenase, calponin and LIM domain containing 1	-2.19	0.0035735	0.00794123				electron transport	aromatic compound metabolic process	cytoskeleton organization and biogenesis	signal transduction	generation of precursor metabolites and energy
1460556_at	AF096898	Micall1	microtubule associated monoxygenase, calponin and LIM domain containing -like 1	-1.84	0.00106674	0.00472846				zinc ion binding	metal ion binding	cation binding	ion binding	binding
1428848_a_at	BM248206	Macf1	microtubule-actin crosslinking factor 1	-1.79	0.00150204	0.00536471				mesoderm formation	carbohydrate metabolic process	posttranslational protein targeting to membrane	cell motility	cell cycle arrest
1416092_a_at	BB000894	Mtap4	microtubule-associated protein 4	-2.27	0.00793213	0.0127098				microtubule-based process	negative regulation of microtubule depolymerization	microtubule depolymerization	cellular metabolic process	regulation of microtubule depolymerization
1443702_at	BE197560	Mtap4	microtubule-associated protein 4	4.57	1.54e-05	0.00224636				microtubule-based process	negative regulation of microtubule depolymerization	microtubule depolymerization	cellular metabolic process	regulation of microtubule depolymerization
1421836_at	NM_008635	Mtap7	microtubule-associated protein 7				2.11	0.00181314	0.00711918	response to osmotic stress	microtubule-based process	response to stimulus	organelle organization and biogenesis	cytoskeleton organization and biogenesis
1424040_at	BC019977	Mtap7d1	microtubule-associated protein 7 domain containing 1	-3.02	0.000390839	0.00336514
1417885_at	BC014748	Mapt	microtubule-associated protein tau	-2.21	0.00426136	0.00873926				microtubule cytoskeleton organization and biogenesis	microtubule-based process	negative regulation of microtubule depolymerization	positive regulation of microtubule polymerization	positive regulation of axon extension
1428820_at	BB464192	Mapre1	microtubule-associated protein, RP/EB family, member 1	2.71	0.0014895	0.00534547				cell cycle	mitosis	negative regulation of microtubule polymerization	cell division	microtubule-based process
1422765_at	BM228525	Mapre1	microtubule-associated protein, RP/EB family, member 1	2.32	0.00226775	0.00639221				cell cycle	mitosis	negative regulation of microtubule polymerization	cell division	microtubule-based process
1451989_a_at	BC027056	Mapre2	microtubule-associated protein, RP/EB family, member 2	2.61	0.000945607	0.00450303				cell cycle	mitosis	cell division	mitotic cell cycle	cell cycle process
1416840_at	NM_026524	Mid1ip1	Mid1 interacting protein 1 (gastrulation specific G12-like (zebrafish))	-1.89	0.00182097	0.00585209				negative regulation of microtubule depolymerization	microtubule-based process	microtubule depolymerization	cellular metabolic process	regulation of microtubule depolymerization
1422216_at	AF196480	Mid2	midline 2	1.88	0.00427285	0.00875156				protein binding	zinc ion binding	metal ion binding	cation binding	ion binding
1454740_at	BG063791	Mib1	mindbomb homolog 1				2.01	0.00699606	0.0140893	blood vessel development	in utero embryonic development	somitogenesis	neural tube formation	heart looping
1424862_s_at	AB072336	Mib2	mindbomb homolog 2	-2.07	0.00221347	0.00634319				regulation of transcription, DNA-dependent	ubiquitin cycle	Notch signaling pathway	protein ubiquitination	positive regulation of I-kappaB kinase/NF-kappaB cascade
1433408_a_at	AK010648	Mcm10	minichromosome maintenance deficient 10	2.24	0.000208148	0.00285571				regulation of progression through cell cycle	DNA replication	regulation of cell cycle	regulation of biological process	regulation of cellular process
1426133_a_at	BC020137	Mitd1	MIT, microtubule interacting and transport, domain containing 1	-2.11	0.000374396	0.00330473				transport	protein transport	establishment of protein localization	protein localization	establishment of localization
1438842_at	AV067008	Mtch2	mitochondrial carrier homolog 2 (C. elegans)				1.96	0.000218528	0.0036079
1451536_at	AK009195	Mtfr1	mitochondrial fission regulator 1	2.14	0.000630029	0.003881				mitochondrion	plasma membrane	intracellular organelle	intracellular part	intracellular
1435995_at	BF018217	Mrpl22	mitochondrial ribosomal protein L22	-1.83	3.79e-06	0.00224636				translation	ribosome biogenesis and assembly	organelle organization and biogenesis	cellular macromolecule metabolic process	protein metabolic process
1416948_at	NM_011288	Mrpl23	mitochondrial ribosomal protein L23	-1.7	0.00123678	0.00501176				translation	ribosome biogenesis and assembly	organelle organization and biogenesis	cellular macromolecule metabolic process	protein metabolic process
1415690_at	NM_053161	Mrpl27	mitochondrial ribosomal protein L27	-1.63	0.000182441	0.00276047				translation	cellular macromolecule metabolic process	protein metabolic process	cellular metabolic process	cellular process
1416349_at	NM_053162	Mrpl34	mitochondrial ribosomal protein L34	-1.88	0.000641075	0.00391008				translation	cellular macromolecule metabolic process	protein metabolic process	cellular metabolic process	cellular process
1428588_a_at	BF134369	Mrpl41	mitochondrial ribosomal protein L41	-2.07	1.67e-05	0.00224636	-1.78	4.06e-06	0.00163871
1423492_at	C79823	Mrpl45	mitochondrial ribosomal protein L45				-2.14	0.00539623	0.0120035	translation	intracellular protein transport	establishment of protein localization	transport	cellular localization
1416879_at	AI594880	Mrpl51	mitochondrial ribosomal protein L51	1.77	0.00398675	0.00837553				translation	cellular macromolecule metabolic process	protein metabolic process	cellular metabolic process	cellular process
1415761_at	AV021593	Mrpl52	mitochondrial ribosomal protein L52	-3.12	0.00048722	0.00357279				translation	biological_process	cellular macromolecule metabolic process	protein metabolic process	cellular metabolic process
1415762_x_at	AV021593	Mrpl52	mitochondrial ribosomal protein L52	-2.45	0.0013761	0.00521569				translation	biological_process	cellular macromolecule metabolic process	protein metabolic process	cellular metabolic process
1460195_at	NM_026498	Mrps11	mitochondrial ribosomal protein S11	-1.71	0.000269156	0.00305479				translation	cellular macromolecule metabolic process	protein metabolic process	cellular metabolic process	cellular process
1448799_s_at	NM_011885	Mrps12	mitochondrial ribosomal protein S12	-1.64	0.000166819	0.00270658				translation	cellular macromolecule metabolic process	protein metabolic process	cellular metabolic process	cellular process
1420489_at	BI246587	Mrps14	mitochondrial ribosomal protein S14	-1.86	1.06e-05	0.00224636				translation	cellular macromolecule metabolic process	protein metabolic process	cellular metabolic process	cellular process
1422451_at	NM_078479	Mrps21	mitochondrial ribosomal protein S21	-1.77	0.000489263	0.00357759				translation	cellular macromolecule metabolic process	protein metabolic process	cellular metabolic process	cellular process
1423242_at	BE627004	Mrps36	mitochondrial ribosomal protein S36	-1.74	0.000112846	0.00257095				translation	cellular macromolecule metabolic process	protein metabolic process	cellular metabolic process	cellular process
1448488_at	BC021947	Mrps5	mitochondrial ribosomal protein S5	-1.88	0.00192198	0.00601646				translation	cellular macromolecule metabolic process	protein metabolic process	cellular metabolic process	cellular process
1424440_at	BC027271	Mrps6	mitochondrial ribosomal protein S6	-2.25	0.00353407	0.00788762				translation	cellular macromolecule metabolic process	protein metabolic process	cellular metabolic process	cellular process
1434118_at	BI737397	Mul1	mitochondrial ubiquitin ligase activator of NFKB 1	-3.42	0.00427331	0.00875156				protein binding	zinc ion binding	metal ion binding	cation binding	ion binding
1422797_at	NM_031248	Mapbpip	mitogen-activated protein binding protein interacting protein	-1.82	0.000238209	0.00292241				activation of MAPKK activity	positive regulation of biological process	positive regulation of transferase activity	regulation of catalytic activity	cellular process
1429784_at	BB192700	Mapk1ip1l	Mitogen-activated protein kinase 1 interacting protein 1-like	2.1	0.00463951	0.00919219
1425975_a_at	AF178636	Mapk8ip3	mitogen-activated protein kinase 8 interacting protein 3	-2.95	0.000269137	0.00305479				JNK cascade	activation of JNK activity	axon guidance	respiratory gaseous exchange	protein localization
1425456_a_at	AI481780	Map2k3	mitogen-activated protein kinase kinase 3	-1.74	0.00128819	0.00508311				MAPKKK cascade	activation of MAPK activity	protein amino acid phosphorylation	inflammatory response	signal transduction
1425512_at	AW541674	Map2k7	mitogen-activated protein kinase kinase 7	-2.02	0.00400957	0.00840976				protein amino acid phosphorylation	response to stress	stress-activated MAPK cascade	cellular metabolic process	post-translational protein modification
1425513_at	AW541674	Map2k7	mitogen-activated protein kinase kinase 7	-1.97	0.00396026	0.00834835				protein amino acid phosphorylation	response to stress	stress-activated MAPK cascade	cellular metabolic process	post-translational protein modification
1450669_at	NM_022012	Map3k11	mitogen-activated protein kinase kinase kinase 11	-2.39	0.00254816	0.00670055				protein amino acid phosphorylation	regulation of JNK cascade	regulation of signal transduction	JNK cascade	cellular metabolic process
1438719_at	AV381143	Map3k2	mitogen-activated protein kinase kinase kinase 2	1.86	0.000694069	0.0040456				protein amino acid phosphorylation	phosphate metabolic process	cellular macromolecule metabolic process	protein metabolic process	cellular metabolic process
1436522_at	BE948629	Map3k3	mitogen-activated protein kinase kinase kinase 3	-2.1	0.00233874	0.00648739				protein amino acid phosphorylation	protein kinase cascade	protein amino acid autophosphorylation	cellular metabolic process	protein processing
1450253_a_at	U11548	Map3k4	mitogen-activated protein kinase kinase kinase 4	-2.28	0.00330474	0.00762458				protein amino acid phosphorylation	phosphate metabolic process	cellular macromolecule metabolic process	protein metabolic process	cellular metabolic process
1449901_a_at	NM_016693	Map3k6	mitogen-activated protein kinase kinase kinase 6				5.47	1.1e-05	0.00176081	protein amino acid phosphorylation	signal transduction	activation of JNK activity	positive regulation of biological process	positive regulation of transferase activity
1419208_at	NM_007746	Map3k8	mitogen-activated protein kinase kinase kinase 8				2.66	0.0016884	0.00696907	regulation of progression through cell cycle	protein amino acid phosphorylation	cellular process	cellular metabolic process	post-translational protein modification
1422615_at	NM_008696	Map4k4	mitogen-activated protein kinase kinase kinase kinase 4	-3.18	0.00115232	0.00486226				protein amino acid phosphorylation	response to stress	protein kinase cascade	cellular metabolic process	post-translational protein modification
1448050_s_at	BF450398	Map4k4	mitogen-activated protein kinase kinase kinase kinase 4	-2.38	0.00636137	0.0110687				protein amino acid phosphorylation	response to stress	protein kinase cascade	cellular metabolic process	post-translational protein modification
1434815_a_at	AI451985	Mapkapk3	mitogen-activated protein kinase-activated protein kinase 3	-2.28	5.67e-05	0.00235252				protein amino acid phosphorylation	phosphate metabolic process	cellular macromolecule metabolic process	protein metabolic process	cellular metabolic process
1437494_at	BB469472	Mapkapk3	mitogen-activated protein kinase-activated protein kinase 3	-1.89	0.000352567	0.00328101				protein amino acid phosphorylation	phosphate metabolic process	cellular macromolecule metabolic process	protein metabolic process	cellular metabolic process
1419185_a_at	AF245479	Mlxipl	MLX interacting protein-like	-2.27	0.00290694	0.00715532				negative regulation of transcription from RNA polymerase II promoter	transcription	regulation of transcription, DNA-dependent	regulation of transcription	negative regulation of cellular metabolic process
1428924_at	AU016306	Mocs3	molybdenum cofactor synthesis 3	-1.77	0.000213928	0.00286064
1435645_at	AA472735	Mmd	monocyte to macrophage differentiation-associated	-2.02	0.000524307	0.00365078	-2.08	0.0012553	0.0063226	cytolysis	cell differentiation	cell death	cell development	developmental process
1453836_a_at	AK006949	Mgll	monoglyceride lipase				-1.97	0.0018264	0.00714717	proteolysis	lipid metabolic process	aromatic compound metabolic process	cellular protein metabolic process	cellular metabolic process
1450391_a_at	NM_011844	Mgll	monoglyceride lipase	-2.53	0.00218553	0.00631949				proteolysis	lipid metabolic process	aromatic compound metabolic process	cellular protein metabolic process	cellular metabolic process
1454800_at	BF319573	Morn2	MORN repeat containing 2	-2.34	0.000680383	0.00401137
1424124_at	BC026425	Mospd2	motile sperm domain containing 2				1.93	0.00231224	0.00787889	cell motility	localization of cell	localization	cellular process	Molecular Function:
1438063_at	BB540670	Mphosph9	M-phase phosphoprotein 9	2.08	0.00036083	0.00328301
1428449_at	AV297256	Gtf3c2	Mpv17 transgene, kidney disease mutant	-2.14	0.000324705	0.00322742				transcription	cellular metabolic process	primary metabolic process	metabolic process	nucleobase, nucleoside, nucleotide and nucleic acid metabolic process
1416672_s_at	NM_053177	Mcoln1	mucolipin 1	-1.82	0.00193538	0.00603126				transport	ion transport	calcium ion transport	endosome transport	cellular localization
1456429_at	BB296321	Malt1	mucosa associated lymphoid tissue lymphoma translocation gene 1	1.87	0.000329065	0.00323581				B-1 B cell differentiation	response to molecule of bacterial origin	positive regulation of T cell cytokine production	proteolysis	ubiquitin cycle
1437260_at	BB035005	Mmrn1	multimerin 1				2.24	0.00195376	0.00740355	calcium ion binding	cation binding	ion binding	binding	metal ion binding
1416348_at	AB023401	Men1	multiple endocrine neoplasia 1	-2.24	0.000190574	0.00277597				regulation of progression through cell cycle	histone methylation	positive regulation of transcription	positive regulation of cellular process	positive regulation of biological process
1427195_at	W91587	-	Mus musculus, clone IMAGE:3983419, mRNA	-1.77	0.000279001	0.00309367	-1.63	0.000367208	0.0039969
1435521_at	BQ174527	Msi2	Musashi homolog 2	3.95	0.000429316	0.00344658				biological_process	all	Molecular Function:	nucleotide binding	nucleic acid binding
1436858_at	BB003847	Mbnl2	muscleblind-like 2	3.81	0.00561993	0.0102565				nucleic acid binding	RNA binding	zinc ion binding	metal ion binding	cation binding
1455827_at	BB003847	Mbnl2	muscleblind-like 2	3.12	0.00141616	0.00526136				nucleic acid binding	RNA binding	zinc ion binding	metal ion binding	cation binding
1427201_at	AJ277212	Mustn1	musculoskeletal, embryonic nuclear protein 1				2	3.31e-05	0.0020509	nucleus	intracellular organelle	intracellular part	intracellular	organelle
1423430_at	AW228043	Mybbp1a	MYB binding protein (P160) 1a	-2.69	0.000431855	0.00344658				electron transport	transcription	regulation of transcription, DNA-dependent	nucleocytoplasmic transport	negative regulation of transcription
1424942_a_at	BC006728	Myc	myelocytomatosis oncogene				2.95	0.0119462	0.0195709	regulation of progression through cell cycle	release of cytochrome c from mitochondria	DNA fragmentation during apoptosis	transcription	regulation of transcription, DNA-dependent
1448325_at	NM_008654	Myd116	myeloid differentiation primary response gene 116				1.83	0.000167694	0.00341241	multicellular organismal development	cell differentiation	developmental process	cellular developmental process	cellular process
1418589_a_at	AF100171	Mlf1	myeloid leukemia factor 1				-2.04	0.000129	0.00331579	myeloid progenitor cell differentiation	transcription	cell cycle arrest	multicellular organismal development	cell differentiation
1423916_s_at	BC003975	Mlf2	myeloid leukemia factor 2	-1.99	0.0015941	0.00554202				defense response	response to stimulus	Molecular Function:	protein binding	binding
1434805_at	BG063049	Mllt1	myeloid/lymphoid or mixed-lineage leukemia (trithorax homolog, Drosophila); translocated to, 1	-1.94	0.00188418	0.00597083				regulation of transcription, DNA-dependent	cellular metabolic process	RNA metabolic process	cellular process	regulation of transcription
1436303_at	BQ267038	Mllt4	myeloid/lymphoid or mixed-lineage leukemia (trithorax homolog, Drosophila); translocated to, 4	-2.66	0.0129176	0.0178063				cell adhesion	signal transduction	neuropeptide signaling pathway	G-protein coupled receptor protein signaling pathway	biological adhesion
1439108_at	BF021054	Mll5	myeloid/lymphoid or mixed-lineage leukemia 5	3.02	0.000666555	0.00398747				regulation of transcription, DNA-dependent	cellular metabolic process	RNA metabolic process	cellular process	regulation of transcription
1439107_a_at	BF021054	Mll5	myeloid/lymphoid or mixed-lineage leukemia 5	2.11	0.0048251	0.00941511				regulation of transcription, DNA-dependent	cellular metabolic process	RNA metabolic process	cellular process	regulation of transcription
1434823_x_at	AV012102	Myeov2	myeloma overexpressed 2	-2.24	0.000473279	0.0035314				helicase activity	catalytic activity
1433516_a_at	BE945188	Myeov2	myeloma overexpressed 2	-1.73	0.000512037	0.00362891				helicase activity	catalytic activity
1421461_at	NM_010823	Mpl	myeloproliferative leukemia virus oncogene	1.87	0.00220831	0.00634104				regulation of progression through cell cycle	regulation of transcription, DNA-dependent	cellular process	cellular metabolic process	RNA metabolic process
1425978_at	AF384055	Myocd	myocardin	2.71	0.000495431	0.00358538				regulation of cell growth by extracellular stimulus	vasculogenesis	transcription	regulation of transcription, DNA-dependent	regulation of transcription from RNA polymerase II promoter
1421252_a_at	NM_013597	Mef2a	myocyte enhancer factor 2A	2.32	8.46e-05	0.00249863				transcription	regulation of transcription, DNA-dependent	multicellular organismal development	nervous system development	cell differentiation
1421028_a_at	AI595932	Mef2c	myocyte enhancer factor 2C				-2.16	0.00535395	0.0119268	transcription	regulation of transcription, DNA-dependent	transcription from RNA polymerase II promoter	nervous system development	muscle development
1421027_a_at	AI595932	Mef2c	myocyte enhancer factor 2C	2.9	0.00143715	0.00527993				transcription	regulation of transcription, DNA-dependent	transcription from RNA polymerase II promoter	nervous system development	muscle development
1451506_at	BB280300	Mef2c	myocyte enhancer factor 2C	1.99	0.000102244	0.00256428				transcription	regulation of transcription, DNA-dependent	transcription from RNA polymerase II promoter	nervous system development	muscle development
1437300_at	BG067616	Mef2d	myocyte enhancer factor 2D	-2.28	0.00121356	0.00495986				transcription	regulation of transcription, DNA-dependent	cellular metabolic process	RNA metabolic process	regulation of transcription
1441551_at	BB196537	Mypn	myopalladin	-1.92	0.000746474	0.0041813				actin binding	cytoskeletal protein binding	protein binding	binding	Cellular Component:
1450543_at	NM_026145	Myo1h	myosin 1H	-2.36	0.0124343	0.0173224				potassium ion transport	transport	establishment of localization	cation transport	localization
1419648_at	NM_008659	Myo1c	myosin IC	-2.25	0.00313855	0.00743879				transport	cytoskeleton organization and biogenesis	organelle organization and biogenesis	establishment of localization	cellular component organization and biogenesis
1424988_at	BC010206	Mylip	myosin regulatory light chain interacting protein				2.77	0.000155528	0.00337271	ubiquitin cycle	biological_process	cellular metabolic process	cellular macromolecule metabolic process	protein metabolic process
1419754_at	NM_010864	Myo5a	myosin Va				1.73	6.57e-05	0.00256391	melanin metabolic process	exocytosis	cytoskeleton organization and biogenesis	synaptic transmission	visual perception
1460601_at	BB429683	Myrip	myosin VIIA and Rab interacting protein				2.14	0.00234013	0.00788188	intracellular protein transport	vesicle transport along actin filament	establishment of protein localization	actin filament-based process	transport
1451422_at	AB026497	Myo18a	myosin XVIIIa	-2.09	0.00461229	0.00916883				biological_process	all	Molecular Function:	nucleotide binding	molecular_function
1444305_at	BE952392	Myh7b	myosin, heavy chain 7B, cardiac muscle, beta	-3.02	0.00200927	0.00610365	-3.04	0.00238473	0.00796569	protein complex assembly	intracellular protein transport	peptide transport	antigen processing and presentation of endogenous peptide antigen via MHC class I	cytosol to ER transport
1417729_at	BB481540	Myh6	myosin, heavy polypeptide 6, cardiac muscle, alpha	11.73	0.0016476	0.00560242				in utero embryonic development	cardiac inotropy	cardiac chronotropy	striated muscle contraction	adult heart development
1448827_s_at	BB481540	Myh7	myosin, heavy polypeptide 7, cardiac muscle, beta	11.45	0.00157823	0.00550954				in utero embryonic development	cardiac inotropy	cardiac chronotropy	striated muscle contraction	adult heart development
1420171_s_at	C80049	Myh9	myosin, heavy polypeptide 9, non-muscle	-2.74	0.00368584	0.00803965				meiotic spindle organization and biogenesis	cellular morphogenesis during differentiation	cytokinesis	angiogenesis	in utero embryonic development
1417472_at	NM_022410	Myh9	myosin, heavy polypeptide 9, non-muscle	-2.35	0.00116582	0.00487747				meiotic spindle organization and biogenesis	cellular morphogenesis during differentiation	cytokinesis	angiogenesis	in utero embryonic development
1420170_at	C80049	Myh9	myosin, heavy polypeptide 9, non-muscle	-2.12	0.00297134	0.00723551				meiotic spindle organization and biogenesis	cellular morphogenesis during differentiation	cytokinesis	angiogenesis	in utero embryonic development
1424269_a_at	BC026760	Myl6	myosin, light polypeptide 6, alkali, smooth muscle and non-muscle	-1.94	0.00330107	0.00761839				cytoskeleton organization and biogenesis	striated muscle development	muscle filament sliding	transport	actin filament-based process
1425505_at	BF451748	Mylk	myosin, light polypeptide kinase	-2.83	0.00451678	0.00905817				protein amino acid phosphorylation	cytoskeleton organization and biogenesis	cellular metabolic process	post-translational protein modification	cellular process
1418155_at	NM_021484	Myot	myotilin	2.35	0.00558622	0.0102266	4.61	0.000217405	0.0036079	actin binding	structural molecule activity	protein binding	cytoskeletal protein binding	binding
1437034_x_at	BB332426	Marcks	myristoylated alanine rich protein kinase C substrate	1.81	0.000514441	0.00363448				actin binding	calmodulin binding	cytoskeletal protein binding	protein binding	binding
1418386_at	NM_026526	N6amt2	N-6 adenine-specific DNA methyltransferase 2 (putative)	-1.92	0.000549336	0.00370674	-1.89	0.00115182	0.0061597	DNA methylation	methylation	cellular metabolic process	cellular process	biopolymer methylation
1449072_a_at	NM_026526	N6amt2	N-6 adenine-specific DNA methyltransferase 2 (putative)	-1.85	0.000131023	0.00260297	-1.81	1.37e-05	0.00188483	DNA methylation	methylation	cellular metabolic process	cellular process	biopolymer methylation
1419509_a_at	NM_019542	Nagk	N-acetylglucosamine kinase	-1.58	1.33e-05	0.00224636				N-acetylglucosamine metabolic process	nitrogen compound metabolic process	glucosamine metabolic process	cellular metabolic process	carbohydrate metabolic process
1436526_at	BI965034	Gnptg	N-acetylglucosamine-1-phosphotransferase, gamma subunit	-1.86	0.000940979	0.00449321				protein binding	binding	Cellular Component:	lysosome	intracellular organelle
1458353_at	BB173301	Nwd1	NACHT and WD repeat domain containing 1	1.64	4.04e-05	0.00224636				lipid metabolic process	primary metabolic process	metabolic process	Molecular Function:	lipase activity
1451355_at	AF282864	Asah3l	N-acylsphingosine amidohydrolase 3-like				5.4	9.43e-05	0.00295973	lipid metabolic process	ceramide metabolic process	cellular metabolic process	sphingoid metabolic process	cellular lipid metabolic process
1418068_at	NM_024197	Ndufa10	NADH dehydrogenase (ubiquinone) 1 alpha subcomplex 10	-1.66	0.00036473	0.00328938				nucleobase, nucleoside, nucleotide and nucleic acid metabolic process	cellular metabolic process	primary metabolic process	metabolic process	cellular process
1434905_at	BB610230	Ndufa4l2	NADH dehydrogenase (ubiquinone) 1 alpha subcomplex, 4-like 2	-2.19	0.000103955	0.00256428				electron transport	generation of precursor metabolites and energy	cellular metabolic process	metabolic process	cellular process
1451827_a_at	BC021378	Nox4	NADPH oxidase 4				4.7	0.00231732	0.00787889	cell morphogenesis	electron transport	oxygen and reactive oxygen species metabolic process	cell aging	negative regulation of cell proliferation
1451846_at	BC025863	Nebl	nebulette	5.32	0.00193676	0.00603126				transport	ion transport	establishment of localization	localization	Molecular Function:
1435355_at	AI595938	Neb	nebulin				1.87	0.0038327	0.00992343	phospholipid metabolic process	lipid catabolic process	regulation of actin filament length	sarcomere organization	cell differentiation
1418962_at	AK009714	Necap2	NECAP endocytosis associated 2	-1.7	7.84e-05	0.00249863				transport	endocytosis	protein transport	establishment of protein localization	establishment of localization
1456575_at	BB276872	Ndn	Necdin	2.08	0.00641172	0.0111216
1438939_x_at	BB276872	Ndn	necdin	1.92	0.00149966	0.00536365
1417707_at	NM_133898	N4bp2l1	NEDD4 binding protein 2-like 1				3.5	0.00331309	0.00925589
1424820_a_at	BC026372	Ndfip1	Nedd4 family interacting protein 1	1.66	0.000117325	0.00257095				biological_process	positive regulation of I-kappaB kinase/NF-kappaB cascade	regulation of signal transduction	regulation of I-kappaB kinase/NF-kappaB cascade	positive regulation of cellular process
1447694_x_at	BB350308	Neo1	neogenin	2.42	0.000124383	0.002587				protein amino acid phosphorylation	cell adhesion	myoblast fusion	regulation of transcription	cell differentiation
1449022_at	AI413223	Nes	nestin	-2	0.000458104	0.00348836	-2.16	0.000150767	0.0033657	nervous system development	multicellular organismal development	anatomical structure development	system development	developmental process
1422456_at	BB400581	Nsf	N-ethylmaleimide sensitive fusion protein	-1.72	0.000850158	0.00432294				proteolysis	transport	protein transport	establishment of protein localization	establishment of localization
1421955_a_at	NM_010890	Nedd4	neural precursor cell expressed, developmentally down-regulated gene 4	2.7	0.000375845	0.00331011				protein modification	ubiquitin cycle	cellular metabolic process	cellular macromolecule metabolic process	protein metabolic process
1423715_a_at	BC004625	Nedd8	neural precursor cell expressed, developmentally down-regulated gene 8	-1.72	0.000161171	0.00270658				regulation of transcription from RNA polymerase II promoter	protein modification	ubiquitin cycle	protein localization	protein neddylation
1447885_x_at	BB450608	Nedd9	neural precursor cell expressed, developmentally down-regulated gene 9	2.26	0.0179582	0.0228428				regulation of cell growth	cell cycle	mitosis	cell adhesion	cell division
1442027_at	BB223743	Nbeal1	neurobeachin like 1	2.28	0.00483528	0.00942545
1455694_at	C77476	Nbeal2	neurobeachin-like 2	-2.05	0.00171447	0.00571992
1454060_a_at	AK010412	Nras	neuroblastoma ras oncogene	-1.84	0.0012449	0.00501176				regulation of progression through cell cycle	small GTPase mediated signal transduction	Ras protein signal transduction	cellular process	regulation of cell cycle
1416853_at	BC017126	Ncdn	neurochondrin	-2.57	0.00268649	0.00687319				bone resorption	tissue remodeling	bone remodeling	regulation of biological quality	multicellular organismal process
1450382_at	L28176	Nf2	neurofibromatosis 2	-2.75	0.000416338	0.00341964				mesoderm formation	negative regulation of protein kinase activity	cell cycle	ectoderm development	negative regulation of cell proliferation
1421820_a_at	L28176	Nf2	neurofibromatosis 2	-2.04	0.00110772	0.00479012				mesoderm formation	negative regulation of protein kinase activity	cell cycle	ectoderm development	negative regulation of cell proliferation
1417879_at	NM_025424	Nenf	neuron derived neurotrophic factor	-2.36	0.000310455	0.00316558				positive regulation of MAPKKK cascade	regulation of signal transduction	positive regulation of cellular process	regulation of biological process	regulation of cellular process
1435981_at	BM118398	Nav2	neuron navigator 2	-1.79	3.82e-05	0.00224636
1435349_at	BB752129	Nrp2	neuropilin 2	-2.2	0.00548379	0.0101132				neural crest cell migration	cell adhesion	multicellular organismal development	nervous system development	heart development
1450803_at	NM_008742	Ntf3	neurotrophin 3				-2.29	2.76e-05	0.00204825	neuromuscular synaptic transmission	glial cell fate determination	axon guidance	brain development	peripheral nervous system development
1449281_at	NM_008738	Nrtn	neurturin	-1.86	0.00263513	0.00681162				neural crest cell migration	nerve development	neurite development	anatomical structure morphogenesis	cell differentiation
1448561_at	NM_010877	Ncf2	neutrophil cytosolic factor 2	-1.75	0.000342796	0.00325411				NADP catabolic process	superoxide metabolic process	vitamin catabolic process	cofactor catabolic process	cofactor metabolic process
1417930_at	NM_008668	Nab2	Ngfi-A binding protein 2	-1.96	0.00269422	0.0068792				endochondral ossification	transcription	regulation of transcription, DNA-dependent	Schwann cell differentiation	negative regulation of transcription
1424203_at	BC019501	Ncln	nicalin homolog (zebrafish)	-2.36	0.00306543	0.00734203				endoplasmic reticulum	membrane	integral to membrane	intracellular organelle	intracellular part
1456573_x_at	BB205930	Nnt	nicotinamide nucleotide transhydrogenase	2.04	0.0054904	0.01012				electron transport	proton transport	transport	cation transport	establishment of localization
1423516_a_at	BB781435	Nid2	nidogen 2	-1.99	0.000520739	0.00364788				cell adhesion	cell-matrix adhesion	bioluminescence	protein-chromophore linkage	cell-substrate adhesion
1448474_at	NM_021605	Nek7	NIMA (never in mitosis gene a)-related expressed kinase 7	2.1	0.00250903	0.00666879				protein amino acid phosphorylation	phosphate metabolic process	cellular macromolecule metabolic process	protein metabolic process	cellular metabolic process
1438928_x_at	BB252065	Ninj1	ninjurin 1				1.99	3.38e-05	0.0020509	cell adhesion	tissue regeneration	anatomical structure morphogenesis	wound healing	developmental process
1441281_s_at	AU024536	Ninj1	ninjurin 1				1.86	0.000336357	0.0039969	cell adhesion	tissue regeneration	anatomical structure morphogenesis	wound healing	developmental process
1434315_at	BB667103	Npal3	NIPA-like domain containing 3	-2.11	0.000827201	0.00429902				membrane	integral to membrane	intrinsic to membrane	cell	all
1430309_at	BC025455	Nipbl	Nipped-B homolog	3.86	0.000115278	0.00257095				cell cycle	cellular process	Molecular Function:	binding	Cellular Component:
1437158_at	BG070859	Nipbl	Nipped-B homolog	2.67	0.00171793	0.00572157				cell cycle	cellular process	Molecular Function:	binding	Cellular Component:
1422622_at	NM_008713	Nos3	nitric oxide synthase 3, endothelial cell	-1.79	0.000779741	0.00425901				angiogenesis	ovulation (sensu Mammalia)	regulation of sodium ion transport	electron transport	nitric oxide biosynthetic process
1418763_at	BC020153	Nit2	nitrilase family, member 2	-1.85	0.000289134	0.00312069				nitrogen compound metabolic process	metabolic process	Molecular Function:	hydrolase activity, acting on carbon-nitrogen (but not peptide) bonds	hydrolase activity
1427420_at	AK008173	Nkx6-2	NK6 transcription factor related, locus 2	-2.11	0.0058767	0.010536				regulation of transcription, DNA-dependent	cell differentiation	endocrine pancreas development	negative regulation of glial cell differentiation	positive regulation of glial cell differentiation
1433661_at	BB830346	Nlrx1	NLR family member X1	-1.68	0.000115955	0.00257095				nucleotide binding	protein binding	ATP binding	hydrolase activity	purine nucleotide binding
1418024_at	BG067031	Narg1	NMDA receptor-regulated gene 1	2.99	6.96e-05	0.00246881				angiogenesis	transcription	regulation of transcription, DNA-dependent	N-terminal protein amino acid acetylation	multicellular organismal development
1418023_at	BG067031	Narg1	NMDA receptor-regulated gene 1	2.5	0.000193378	0.00278084				angiogenesis	transcription	regulation of transcription, DNA-dependent	N-terminal protein amino acid acetylation	multicellular organismal development
1425719_a_at	BC002019	Nmi	N-myc (and STAT) interactor	-2.24	0.00125138	0.00502625				protein binding	binding	Cellular Component:	cytoplasm	intracellular part
1456174_x_at	AV309418	Ndrg1	N-myc downstream regulated gene 1				2.03	3.6e-05	0.0020509	cell differentiation	mast cell activation	immune system process	cell activation	leukocyte activation
1420760_s_at	NM_008681	Ndrg1	N-myc downstream regulated gene 1				1.95	2.32e-05	0.00195299	cell differentiation	mast cell activation	immune system process	cell activation	leukocyte activation
1451169_at	BC024503	Nomo1	nodal modulator 1	-3.19	0.00287727	0.00711075
1424110_a_at	BC005629	Nme1	non-metastatic cells 1, protein (NM23A) expressed in	-2.12	0.000131429	0.00260297				GTP biosynthetic process	UTP biosynthetic process	CTP biosynthetic process	nucleotide metabolic process	pyrimidine ribonucleoside triphosphate biosynthetic process
1448905_at	NM_019730	Nme3	non-metastatic cells 3, protein expressed in	-2.04	6.25e-05	0.00241371				GTP biosynthetic process	UTP biosynthetic process	CTP biosynthetic process	nucleotide metabolic process	pyrimidine ribonucleoside triphosphate biosynthetic process
1448574_at	NM_018757	Nme6	non-metastatic cells 6, protein expressed in (nucleoside-diphosphate kinase)	-1.63	6.76e-05	0.00246881				GTP biosynthetic process	UTP biosynthetic process	CTP biosynthetic process	nucleotide metabolic process	ribonucleotide metabolic process
1423847_at	BC025460	Ncapd2	non-SMC condensin I complex, subunit D2	-2.19	0.00145674	0.00530895				cell cycle	mitosis	mitotic chromosome condensation	chromosome condensation	cell division
1439461_x_at	AV151371	Nsmce4a	non-SMC element 4 homolog A	1.92	0.000791587	0.00425901
1421964_at	NM_008716	Notch3	Notch gene homolog 3	-3.14	0.000332228	0.00324187				transcription	regulation of transcription, DNA-dependent	Notch signaling pathway	multicellular organismal development	cell differentiation
1449146_at	NM_010929	Notch4	Notch gene homolog 4	-2.04	0.00198774	0.00608254	1.99	0.000480588	0.00450954	patterning of blood vessels	cell fate determination	morphogenesis of a branching structure	transcription	regulation of transcription, DNA-dependent
1424731_at	BC018399	Nle1	notchless homolog 1 (Drosophila)	-1.89	0.00100027	0.00460784				inner cell mass cell differentiation	Notch signaling pathway	anatomical structure morphogenesis	anatomical structure formation	cell differentiation
1423538_at	BB223798	Ntan1	N-terminal Asn amidase	-1.64	0.000222923	0.00288646				memory	adult locomotory behavior	adult behavior	response to stimulus	locomotory behavior
1457113_at	BG069191	Nasp	nuclear autoantigenic sperm protein (histone-binding)	2.05	0.00251185	0.00667148				blastocyst development	DNA replication	transport	cell cycle	cell proliferation
1423045_at	BE285362	Ncbp2	nuclear cap binding protein subunit 2	-2.8	0.00318209	0.00749373				snRNA export from nucleus	transport	RNA splicing	positive regulation of RNA export from nucleus	mRNA transport
1450847_at	BE285362	Ncbp2	nuclear cap binding protein subunit 2	-1.65	0.000112389	0.00257095				snRNA export from nucleus	transport	RNA splicing	positive regulation of RNA export from nucleus	mRNA transport
1419472_s_at	NM_010948	Nudc	nuclear distribution gene C homolog	-1.71	0.00116754	0.00487747				cell cycle	mitosis	biological_process	cell division	mitotic cell cycle
1424893_at	BC021434	Ndel1	nuclear distribution gene E-like homolog 1 (A. nidulans)	2.55	0.00195714	0.00605341				microtubule cytoskeleton organization and biogenesis	neuron migration	inner cell mass cell proliferation	transport	multicellular organismal development
1421162_a_at	AF326553	Nfia	nuclear factor I/A	1.92	0.000811846	0.00426706				DNA replication	transcription	regulation of transcription, DNA-dependent	cellular metabolic process	RNA metabolic process
1427733_a_at	D90176	Nfia	nuclear factor I/A	1.8	0.00109993	0.00478567				DNA replication	transcription	regulation of transcription, DNA-dependent	cellular metabolic process	RNA metabolic process
1434101_at	BI687652	Nfib	nuclear factor I/B	3.12	0.0019739	0.00606933				DNA replication	transcription	regulation of transcription, DNA-dependent	negative regulation of cell proliferation	lung development
1416293_at	BB832504	Nfib	nuclear factor I/B	2.19	0.0154705	0.020363				DNA replication	transcription	regulation of transcription, DNA-dependent	negative regulation of cell proliferation	lung development
1429148_at	AK003826	Nfic	nuclear factor I/C	-2.32	0.000535156	0.00368976	-1.8	0.00185048	0.00718547	DNA replication	transcription	regulation of transcription, DNA-dependent	odontogenesis (sensu Vertebrata)	anatomical structure morphogenesis
1425902_a_at	AF155372	Nfkb2	nuclear factor of kappa light polypeptide gene enhancer in B-cells 2, p49/p100	-2.31	0.000664245	0.00398387				follicular dendritic cell differentiation	germinal center formation	transcription	regulation of transcription, DNA-dependent	signal transduction
1438157_s_at	BB096843	Nfkbia	nuclear factor of kappa light polypeptide gene enhancer in B-cells inhibitor, alpha				2.09	0.00263788	0.00824133
1420088_at	AI462015	Nfkbia	nuclear factor of kappa light polypeptide gene enhancer in B-cells inhibitor, alpha				2.01	0.000171197	0.00341241	protein import into nucleus, translocation	lipopolysaccharide-mediated signaling pathway	response to lipopolysaccharide	regulation of cell proliferation	response to exogenous dsRNA
1420089_at	AI462015	Nfkbia	Nuclear factor of kappa light polypeptide gene enhancer in B-cells inhibitor, alpha	-2.71	0.00642467	0.0111287				protein import into nucleus, translocation	lipopolysaccharide-mediated signaling pathway	response to lipopolysaccharide	regulation of cell proliferation	response to exogenous dsRNA
1458299_s_at	BB820441	Nfkbie	nuclear factor of kappa light polypeptide gene enhancer in B-cells inhibitor, epsilon	-2.04	0.00305866	0.00733262
1417483_at	AB026551	Nfkbiz	nuclear factor of kappa light polypeptide gene enhancer in B-cells inhibitor, zeta				3.88	0.00299434	0.00882924	regulation of transcription, DNA-dependent	inflammatory response	cellular metabolic process	response to external stimulus	response to wounding
1457404_at	BM240058	Nfkbiz	Nuclear factor of kappa light polypeptide gene enhancer in B-cells inhibitor, zeta				2.01	0.00526321	0.0117851	regulation of transcription, DNA-dependent	inflammatory response	cellular metabolic process	response to external stimulus	response to wounding
1449951_at	NM_010909	Nfkbil1	nuclear factor of kappa light polypeptide gene enhancer in B-cells inhibitor-like 1	-2.02	0.0021	0.00624507				regulation of transcription, DNA-dependent	cellular metabolic process	RNA metabolic process	cellular process	regulation of transcription
1418932_at	AY061760	Nfil3	nuclear factor, interleukin 3, regulated				2.33	0.000643966	0.00503018	regulation of transcription, DNA-dependent	cellular metabolic process	RNA metabolic process	cellular process	regulation of transcription
1435632_at	AV112972	Nufip2	nuclear fragile X mental retardation protein interacting protein 2	1.6	7.53e-05	0.00249863				RNA binding	protein binding	binding	nucleic acid binding	Cellular Component:
1420004_s_at	C80273	Pom121	nuclear pore membrane protein 121	-2.26	0.0053574	0.00996087				methyltransferase activity	transferase activity	transferase activity, transferring one-carbon groups	catalytic activity
1419665_a_at	NM_019738	Nupr1	nuclear protein 1	-2.54	0.00148134	0.00533996				cell growth	anatomical structure morphogenesis	cell morphogenesis	developmental process	cellular component organization and biogenesis
1418594_a_at	NM_010881	Ncoa1	nuclear receptor coactivator 1	-1.91	0.000507134	0.00362259				transcription	regulation of transcription, DNA-dependent	signal transduction	regulation of transcription	positive regulation of transcription
1423201_at	U22016	Ncor1	nuclear receptor co-repressor 1	3.52	0.00181039	0.00583262				transcription	regulation of transcription, DNA-dependent	negative regulation of transcription	chromatin modification	regulation of transcription
1448893_at	NM_011424	Ncor2	nuclear receptor co-repressor 2	-2.27	4.1e-05	0.00224636				transcription	regulation of transcription, DNA-dependent	negative regulation of transcription	regulation of transcription	negative regulation of transcription, DNA-dependent
1451841_a_at	AF113001	Ncor2	nuclear receptor co-repressor 2	-2.1	0.00549912	0.0101317				transcription	regulation of transcription, DNA-dependent	negative regulation of transcription	regulation of transcription	negative regulation of transcription, DNA-dependent
1418469_at	NM_008735	Nrip1	nuclear receptor interacting protein 1	3.37	0.00136619	0.00520161				negative regulation of transcription from RNA polymerase II promoter	ovarian follicle rupture	transcription	regulation of transcription, DNA-dependent	sequestering of lipid
1449089_at	NM_008735	Nrip1	nuclear receptor interacting protein 1	2.57	0.000836905	0.00432294				negative regulation of transcription from RNA polymerase II promoter	ovarian follicle rupture	transcription	regulation of transcription, DNA-dependent	sequestering of lipid
1454295_at	BB041915	Nrip1	nuclear receptor interacting protein 1	2.11	0.00112226	0.0048128				negative regulation of transcription from RNA polymerase II promoter	ovarian follicle rupture	transcription	regulation of transcription, DNA-dependent	sequestering of lipid
1426464_at	W13191	Nr1d1	nuclear receptor subfamily 1, group D, member 1	-3.28	0.0093808	0.0141911				transcription	regulation of transcription, DNA-dependent	circadian rhythm	cellular metabolic process	RNA metabolic process
1416959_at	NM_011584	Nr1d2	nuclear receptor subfamily 1, group D, member 2	2.1	0.00228467	0.00640344				transcription	regulation of transcription, DNA-dependent	cellular metabolic process	RNA metabolic process	regulation of transcription
1451569_at	AU066920	Nr2c2	nuclear receptor subfamily 2, group C, member 2	2.38	0.000327585	0.00323359				transcription	regulation of transcription, DNA-dependent	spermatogenesis	spermatocyte division	cell division
1460648_at	NM_010150	Nr2f6	nuclear receptor subfamily 2, group F, member 6	-1.89	0.000139592	0.00264664				regulation of progression through cell cycle	transcription	regulation of transcription, DNA-dependent	entrainment of circadian clock by photoperiod	neuron development
1421866_at	NM_008173	Nr3c1	nuclear receptor subfamily 3, group C, member 1	2.9	0.00362936	0.00798797				transcription	regulation of transcription, DNA-dependent	glucocorticoid receptor signaling pathway	corticosteroid receptor signaling pathway	cellular metabolic process
1416505_at	NM_010444	Nr4a1	nuclear receptor subfamily 4, group A, member 1				-2.93	0.000181768	0.00344748	transcription	regulation of transcription, DNA-dependent	induction of apoptosis	negative regulation of caspase activity	regulation of transcription
1456916_at	BG067058	Nsd1	Nuclear receptor-binding SET-domain protein 1	1.99	0.00202515	0.00613098				negative regulation of transcription from RNA polymerase II promoter	transcription	regulation of transcription, DNA-dependent	multicellular organismal development	gastrulation (sensu Mammalia)
1428248_at	AK005038	Nfx1	nuclear transcription factor, X-box binding 1	-1.76	3.53e-05	0.00224636				negative regulation of transcription from RNA polymerase II promoter	regulation of transcription, DNA-dependent	negative regulation of MHC class II biosynthetic process	negative regulation of cellular metabolic process	negative regulation of cellular biosynthetic process
1452560_a_at	D78642	Nfya	nuclear transcription factor-Y alpha	-2.04	0.00188408	0.00597083				transcription	regulation of transcription, DNA-dependent	regulation of transcription from RNA polymerase II promoter	positive regulation of transcription, DNA-dependent	positive regulation of transcription from RNA polymerase II promoter
1422082_a_at	NM_010913	Nfya	nuclear transcription factor-Y alpha	-1.96	0.000474312	0.0035314				transcription	regulation of transcription, DNA-dependent	regulation of transcription from RNA polymerase II promoter	positive regulation of transcription, DNA-dependent	positive regulation of transcription from RNA polymerase II promoter
1456599_at	BB745947	Nxt2	nuclear transport factor 2-like export factor 2	2.08	0.000836523	0.00432294	1.93	0.000599591	0.00497154	protein import into nucleus	transport	establishment of protein localization	cellular localization	intracellular transport
1428870_at	BM213850	Nolc1	nucleolar and coiled-body phosphoprotein 1	-2.9	0.00426952	0.00874843				lipid transport	nucleolus organization and biogenesis	transport	organelle organization and biogenesis	establishment of localization
1428869_at	BM213850	Nolc1	nucleolar and coiled-body phosphoprotein 1	-1.95	0.000454447	0.00347421				lipid transport	nucleolus organization and biogenesis	transport	organelle organization and biogenesis	establishment of localization
1424323_at	BC020013	Noc2l	nucleolar complex associated 2 homolog	-2.26	0.000805563	0.00425901				negative regulation of transcription from RNA polymerase II promoter	negative regulation of histone acetylation	negative regulation of cellular metabolic process	negative regulation of transcription, DNA-dependent	post-translational protein modification
1444786_at	BB546891	Nol3	nucleolar protein 3 (apoptosis repressor with CARD domain)	-1.93	0.00407763	0.00851095				mRNA processing	RNA splicing	regulation of apoptosis	cell differentiation	cellular metabolic process
1450986_at	BB729616	Nol5	nucleolar protein 5	1.77	0.00192532	0.0060204				nucleic acid binding	snoRNP binding	ribonucleoprotein binding	binding	Cellular Component:
1416605_at	BC024944	Nola2	nucleolar protein family A, member 2	-2	0.000121254	0.00258377				rRNA processing	35S primary transcript processing	translation	rRNA pseudouridine synthesis	ribosome biogenesis and assembly
1423522_at	BB811478	Npm3	nucleoplasmin 3				-2.05	0.0017116	0.00700551	rRNA processing	protein folding	rRNA transcription	cellular metabolic process	ribonucleoprotein complex biogenesis and assembly
1436816_at	BB559624	Nup133	Nucleoporin 133	-1.94	8.68e-05	0.00250477				mRNA export from nucleus	transport	protein transport	RNA transport	establishment of protein localization
1418566_s_at	BC005646	Nudcd2	NudC domain containing 2	1.9	0.00109372	0.00477636				intracellular	cell	all	cellular_component	cell part
1424510_at	BC027267	Nudt6	nudix (nucleoside diphosphate linked moiety X)-type motif 6	-1.7	0.000167218	0.00270658				hydrolase activity	catalytic activity
1457121_at	AV271877	Obsl1	obscurin-like 1	-2.58	0.00380425	0.00817821				cell adhesion	biological adhesion	cellular process	Molecular Function:	protein binding
1460521_a_at	AK015312	Obfc2a	oligonucleotide/oligosaccharide-binding fold containing 2A				-2.12	0.00431951	0.0106088	DNA replication	cellular metabolic process	biopolymer metabolic process	cellular process	macromolecule metabolic process
1418674_at	AB015978	Osmr	oncostatin M receptor				5.03	0.000315959	0.0039969	cell surface receptor linked signal transduction	signal transduction	cellular process	cell communication	Molecular Function:
1418675_at	AB015978	Osmr	oncostatin M receptor				2.2	0.00977604	0.0174372	cell surface receptor linked signal transduction	signal transduction	cellular process	cell communication	Molecular Function:
1456063_at	BM237456	ORF34	open reading frame 34	1.72	0.000556519	0.00372415
1434886_at	BB475273	Opa3	optic atrophy 3	-1.98	0.00019212	0.00277597
1417037_at	NM_019716	Orc6l	origin recognition complex, subunit 6-like	-1.77	0.000353614	0.00328101				DNA replication	cellular metabolic process	biopolymer metabolic process	cellular process	macromolecule metabolic process
1426764_at	AW214584	Oaz2	ornithine decarboxylase antizyme 2				-1.83	0.00155668	0.00670656	polyamine metabolic process	nitrogen compound metabolic process	cellular metabolic process	amino acid derivative metabolic process	biogenic amine metabolic process
1444592_at	AA268474	Osgep	O-sialoglycoprotein endopeptidase	2.15	0.000188863	0.00277597				proteolysis	cellular protein metabolic process	cellular metabolic process	cellular macromolecule metabolic process	protein metabolic process
1418745_at	NM_012050	Omd	osteomodulin				2.63	0.0155602	0.0234521	cell adhesion	biological adhesion	cellular process	Molecular Function:	extracellular matrix structural constituent
1431039_at	BB652005	Otud4	OTU domain containing 4	2.17	0.00310201	0.00738434
1417705_at	NM_134150	Otub1	OTU domain, ubiquitin aldehyde binding 1				-2.21	0.00144117	0.00657492	ubiquitin cycle	immune response	immune system process	cellular metabolic process	cellular macromolecule metabolic process
1445632_at	BB735612	Ogdh	oxoglutarate dehydrogenase (lipoamide)	-2.09	0.00167662	0.00565104				glycolysis	metabolic process	cellular metabolic process	cellular macromolecule catabolic process	cellular process
1416874_a_at	NM_019458	Paf1	Paf1, RNA polymerase II associated factor, homolog	-2.39	9.53e-05	0.00255158
1420464_s_at	NM_011093	Lilrb3	paired-Ig-like receptor A3				2.65	0.0116832	0.0193008	B cell homeostasis	cytokine and chemokine mediated signaling pathway	B cell mediated immunity	myeloid dendritic cell differentiation	cell differentiation
1440635_at	BB534971	Palld	palladin, cytoskeletal associated protein				-3.43	0.00331775	0.00925589	protein amino acid phosphorylation	cytoskeleton organization and biogenesis	cell adhesion	cellular metabolic process	post-translational protein modification
1426259_at	BC027089	Pank3	pantothenate kinase 3	4.39	6.57e-05	0.00244428				biological_process	coenzyme A biosynthetic process	cofactor biosynthetic process	cofactor metabolic process	cellular metabolic process
1423967_at	BC015297	Palm	paralemmin	-2.78	0.000160814	0.00270658				cytoskeleton organization and biogenesis	regulation of cell shape	anatomical structure morphogenesis	cell morphogenesis	regulation of biological process
1422034_a_at	NM_023128	Palm	paralemmin	-2.3	0.00430034	0.00878305				cytoskeleton organization and biogenesis	regulation of cell shape	anatomical structure morphogenesis	cell morphogenesis	regulation of biological process
1428708_x_at	AK011360	Ptms	parathymosin	-2.05	0.000370957	0.00330473				translation	translational initiation	immune response	cell differentiation	cellular component assembly
1428707_at	AK011360	Ptms	parathymosin	-1.92	0.00112307	0.0048128				translation	translational initiation	immune response	cell differentiation	cellular component assembly
1417092_at	BC013446	Pthr1	parathyroid hormone receptor 1				2.34	0.000269521	0.00378293	skeletal development	ossification	chondrocyte differentiation	osteoblast development	calcium ion homeostasis
1428751_at	AK005771	Pacrg	Park2 co-regulated				2.01	0.0155587	0.0234521	biological_process	all	Molecular Function:	molecular_function	all
1438672_at	BI134721	Parvb	parvin, beta	-2.4	0.00120796	0.0049566				cell adhesion	biological adhesion	cellular process	Molecular Function:	actin binding
1427379_at	BC020092	Pnpla6	Patatin-like phospholipase domain containing 6	2.01	2e-05	0.00224636				angiogenesis	lipid metabolic process	organ morphogenesis	multicellular organismal development	anatomical structure morphogenesis
1451361_a_at	BC027342	Pnpla7	patatin-like phospholipase domain containing 7				2.36	0.00143207	0.00657223	translation	ribosome biogenesis and assembly	organelle organization and biogenesis	cellular macromolecule metabolic process	protein metabolic process
1417355_at	AB003040	Peg3	paternally expressed 3	3.24	0.000806341	0.00425901				apoptosis	cell differentiation	cell death	cell development	developmental process
1460403_at	BF117241	Psip1	PC4 and SFRS1 interacting protein 1				1.88	0.00738112	0.0145002	transcription	regulation of transcription, DNA-dependent	cellular metabolic process	RNA metabolic process	regulation of transcription
1457731_at	BB247595	Psip1	PC4 and SFRS1 interacting protein 1	2.91	0.00268609	0.00687319				transcription	regulation of transcription, DNA-dependent	cellular metabolic process	RNA metabolic process	regulation of transcription
1415956_a_at	NM_011049	Pctk1	PCTAIRE-motif protein kinase 1	-1.74	0.00145988	0.00530895				protein amino acid phosphorylation	phosphate metabolic process	cellular macromolecule metabolic process	protein metabolic process	cellular metabolic process
1449151_at	NM_008795	Pctk3	PCTAIRE-motif protein kinase 3	-2.03	0.000410034	0.0034141				protein amino acid phosphorylation	phosphate metabolic process	cellular macromolecule metabolic process	protein metabolic process	cellular metabolic process
1441238_at	BG074304	Pds5a	PDS5, regulator of cohesion maintenance, homolog A	1.83	0.00311454	0.00740002
1423946_at	BC024556	Pdlim2	PDZ and LIM domain 2	-1.87	0.00104612	0.00470308				protein binding	zinc ion binding	metal ion binding	cation binding	ion binding
1417928_at	NM_019417	Pdlim4	PDZ and LIM domain 4	-2.35	0.003873	0.00825937				intracellular signaling cascade	signal transduction	cellular process	cell communication	Molecular Function:
1450786_x_at	NM_019808	Pdlim5	PDZ and LIM domain 5	2.86	0.00112334	0.0048128				biological_process	all	Molecular Function:	protein binding	zinc ion binding
1422863_s_at	NM_019808	Pdlim5	PDZ and LIM domain 5	2.39	0.00647094	0.0111638				biological_process	all	Molecular Function:	protein binding	zinc ion binding
1422861_s_at	NM_019808	Pdlim5	PDZ and LIM domain 5	1.98	0.00176095	0.00578726				biological_process	all	Molecular Function:	protein binding	zinc ion binding
1417959_at	NM_026131	Pdlim7	PDZ and LIM domain 7	-2.6	0.00170856	0.00571115				ossification	multicellular organismal development	actin cytoskeleton organization and biogenesis	cell differentiation	biomineral formation
1428319_at	AK010339	Pdlim7	PDZ and LIM domain 7	-2.26	0.000130328	0.00260297				ossification	multicellular organismal development	actin cytoskeleton organization and biogenesis	cell differentiation	biomineral formation
1449330_at	NM_133226	Pdzd3	PDZ domain containing 3				-1.77	0.0033313	0.00926613	receptor guanylyl cyclase signaling pathway	intracellular signaling cascade	signal transduction	cell surface receptor linked signal transduction	enzyme linked receptor protein signaling pathway
1419048_at	BG073499	Pcnx	pecanex homolog	-1.74	0.000573186	0.00374737				membrane	integral to membrane	intrinsic to membrane	cell	all
1434071_a_at	AV288264	Pelo	pelota homolog	-1.96	0.000443253	0.00344658				cell adhesion	integrin-mediated signaling pathway	neutrophil chemotaxis	cellular extravasation	taxis
1416391_at	NM_133735	Ptcd1	pentatricopeptide repeat domain 1	-3.1	0.00162506	0.00558226
1425096_a_at	BC021349	Ptcd1	pentatricopeptide repeat domain 1	-2.23	0.000407543	0.00341268
1418666_at	NM_008987	Ptx3	pentraxin related gene				3.48	0.0088496	0.016259
1424136_a_at	BC016565	Ppih	peptidyl prolyl isomerase H	-2.03	0.00135527	0.00518835				mRNA processing	protein folding	RNA splicing	cellular macromolecule metabolic process	protein metabolic process
1431506_s_at	AK008394	-	peptidyl prolyl isomerase H	-1.9	0.000397683	0.00338855				mRNA processing	protein folding	RNA splicing	cellular macromolecule metabolic process	protein metabolic process
1453310_at	AK013818	Ppil6	peptidylprolyl isomerase (cyclophilin)-like 6				3.36	0.000228317	0.00365667	protein folding	cellular protein metabolic process	cellular metabolic process	cellular macromolecule metabolic process	protein metabolic process
1416940_at	NM_134084	Ppif	peptidylprolyl isomerase F (cyclophilin F)				-2.17	0.00206578	0.00755188	protein folding	cellular protein metabolic process	cellular metabolic process	cellular macromolecule metabolic process	protein metabolic process
1438955_x_at	AV209130	Ppif	peptidylprolyl isomerase F (cyclophilin F)	1.71	0.000348482	0.00326475				protein folding	cellular protein metabolic process	cellular metabolic process	cellular macromolecule metabolic process	protein metabolic process
1436505_at	BG069107	Ppig	peptidyl-prolyl isomerase G (cyclophilin G)	4.54	2.67e-06	0.00224636				protein folding	cellular protein metabolic process	cellular metabolic process	cellular macromolecule metabolic process	protein metabolic process
1434475_at	BB309731	Ppig	peptidyl-prolyl isomerase G (cyclophilin G)	2.67	8e-05	0.00249863				protein folding	cellular protein metabolic process	cellular metabolic process	cellular macromolecule metabolic process	protein metabolic process
1422320_x_at	NM_008836	Phxr5	per-hexamer repeat gene 5	-3.07	0.00088623	0.00438314				biological_process	all	Molecular Function:	identical protein binding	protein binding
1418525_at	NM_023662	Pcm1	pericentriolar material 1	2.26	0.00124274	0.00501176				cytoskeleton	intracellular non-membrane-bound organelle	intracellular organelle	intracellular part	non-membrane-bound organelle
1421087_at	NM_011067	Per3	period homolog 3	-2.38	0.0025741	0.00674209	-3.34	0.00015742	0.00337345	two-component signal transduction system (phosphorelay)	transcription	regulation of transcription, DNA-dependent	signal transduction	circadian rhythm
1423606_at	BI110565	Postn	periostin, osteoblast specific factor				4.09	0.0110838	0.0187377	cell adhesion	tissue development	extracellular matrix organization and biogenesis	multicellular organismal development	system development
1418670_s_at	NM_008305	Hspg2	perlecan (heparan sulfate proteoglycan 2)	-3.94	0.000393511	0.00337564	-1.84	0.00136795	0.00650418	cell adhesion	protein localization	biological adhesion	localization	cellular process
1416259_at	NM_134025	Pex12	peroxisomal biogenesis factor 12				2.33	6.5e-06	0.00163871	protein binding	zinc ion binding	cation binding	ion binding	binding
1451226_at	BC003424	Pex6	peroxisomal biogenesis factor 6	-2.29	0.0011297	0.004824				nucleotide binding	protein binding	ATP binding	nucleoside-triphosphatase activity	hydrolase activity
1426770_at	AJ416473	Pex5	peroxisome biogenesis factor 5	-2.23	5.52e-05	0.00235252				neuron migration	protein targeting to peroxisome	transport	peroxisome organization and biogenesis	protein transport
1460336_at	BB745167	Ppargc1a	peroxisome proliferative activated receptor, gamma, coactivator 1 alpha	6.96	0.0150794	0.0199569				thermoregulation	cell glucose homeostasis	gluconeogenesis	electron transport	transcription
1456395_at	BM120569	Ppargc1a	peroxisome proliferative activated receptor, gamma, coactivator 1 alpha	4.27	0.0343451	0.0387806				thermoregulation	cell glucose homeostasis	gluconeogenesis	electron transport	transcription
1449945_at	NM_133249	Ppargc1b	peroxisome proliferative activated receptor, gamma, coactivator 1 beta				-2.8	0.0127588	0.0204665	transcription	regulation of transcription, DNA-dependent	estrogen receptor signaling pathway	positive regulation of transcription from RNA polymerase II promoter	positive regulation of cellular process
1426381_at	BM199989	Pprc1	peroxisome proliferative activated receptor, gamma, coactivator-related 1	-2.37	0.000909899	0.0044286				nucleotide binding	nucleic acid binding	RNA binding	receptor activity	protein binding
1449051_at	BC016892	Ppara	peroxisome proliferator activated receptor alpha	3.78	0.00261748	0.00680018				glucose metabolic process	transcription	regulation of transcription, DNA-dependent	lipid metabolic process	fatty acid metabolic process
1439797_at	AW046066	Ppard	peroxisome proliferator activator receptor delta	-2.86	0.000415469	0.0034173				negative regulation of transcription from RNA polymerase II promoter	transcription	regulation of transcription, DNA-dependent	lipid metabolic process	fatty acid beta-oxidation
1420747_at	NM_012022	Ppnr	per-pentamer repeat gene	-1.85	0.00133447	0.00517519				transcription	regulation of transcription, DNA-dependent	Wnt receptor signaling pathway	positive regulation of transcription from RNA polymerase II promoter	positive regulation of cellular process
1416172_at	BC004844	Pes1	pescadillo homolog 1, containing BRCT domain (zebrafish)	-1.91	0.000389795	0.00336514				mitotic metaphase	nucleolus organization and biogenesis	cell proliferation	ribosome biogenesis and assembly	organelle organization and biogenesis
1423703_at	BC014688	Ppan	peter pan homolog	-1.72	7.26e-05	0.00249863				regulation of cell growth by extracellular stimulus	anatomical structure morphogenesis	regulation of cell growth	developmental process	response to external stimulus
1455345_at	BI663145	Phf15	PHD finger protein 15				2.39	0.000539772	0.00473331	protein binding	zinc ion binding	metal ion binding	cation binding	ion binding
1457264_at	AV349060	Phf20l1	PHD finger protein 20-like 1	1.99	0.00472594	0.00928604				nucleic acid binding	protein binding	zinc ion binding	cation binding	ion binding
1418391_at	BB094173	Phf21a	PHD finger protein 21A	-1.99	0.00177495	0.00580043				negative regulation of transcription from RNA polymerase II promoter	suckling behavior	transcription	regulation of transcription, DNA-dependent	chromatin modification
1429000_at	AK010013	Phf3	PHD finger protein 3				2.1	0.0018748	0.00723986	transcription	cellular metabolic process	primary metabolic process	metabolic process	nucleobase, nucleoside, nucleotide and nucleic acid metabolic process
1424907_a_at	BC013533	Farsa	phenylalanyl-tRNA synthetase, alpha subunit	-2.22	0.00290793	0.0071555				tRNA aminoacylation for protein translation	phenylalanyl-tRNA aminoacylation	amino acid metabolic process	carboxylic acid metabolic process	nitrogen compound metabolic process
1445003_at	BB205408	Farsa	phenylalanyl-tRNA synthetase, alpha subunit	1.92	0.000992578	0.00460174				tRNA aminoacylation for protein translation	phenylalanyl-tRNA aminoacylation	amino acid metabolic process	carboxylic acid metabolic process	nitrogen compound metabolic process
1450655_at	AA214868	Pten	phosphatase and tensin homolog				1.84	0.000853529	0.00549055	regulation of cyclin-dependent protein kinase activity	angiogenesis	protein amino acid dephosphorylation	induction of apoptosis	cell cycle
1454722_at	BG792618	Pten	phosphatase and tensin homolog				1.74	8.1e-05	0.00279967	protein modification	ubiquitin cycle	cellular metabolic process	cellular macromolecule metabolic process	protein metabolic process
1422553_at	AA214868	Pten	phosphatase and tensin homolog	2.05	0.000495206	0.00358538				regulation of cyclin-dependent protein kinase activity	angiogenesis	protein amino acid dephosphorylation	induction of apoptosis	cell cycle
1421957_a_at	NM_009981	Pcyt1a	phosphate cytidylyltransferase 1, choline, alpha isoform	2.75	0.00049389	0.00358538				phosphatidylcholine biosynthetic process	phospholipid biosynthetic process	biosynthetic process	response to abiotic stimulus	glycerophospholipid metabolic process
1420493_a_at	NM_024229	Pcyt2	phosphate cytidylyltransferase 2, ethanolamine	-1.71	0.000125077	0.002589				phospholipid metabolic process	phospholipid biosynthetic process	biosynthetic process	cellular metabolic process	cellular lipid metabolic process
1455229_x_at	BG064623	Pgs1	phosphatidylglycerophosphate synthase 1	-2.59	0.00141716	0.00526136				metabolic process	phospholipid biosynthetic process	phospholipid metabolic process	cellular metabolic process	cellular lipid metabolic process
1454046_x_at	AK016901	Pgs1	phosphatidylglycerophosphate synthase 1	-2.35	0.00101787	0.00466314				metabolic process	phospholipid biosynthetic process	phospholipid metabolic process	cellular metabolic process	cellular lipid metabolic process
1454045_a_at	AK016901	Pgs1	phosphatidylglycerophosphate synthase 1	-2.26	0.000400705	0.00339248				metabolic process	phospholipid biosynthetic process	phospholipid metabolic process	cellular metabolic process	cellular lipid metabolic process
1458321_at	BB558275	Pik3cd	phosphatidylinositol 3-kinase catalytic delta polypeptide	2.08	0.00072159	0.00414404
1425862_a_at	U52193	Pik3c2a	phosphatidylinositol 3-kinase, C2 domain containing, alpha polypeptide	2.03	0.000425084	0.00344658				cell communication	cellular process	Molecular Function:	inositol or phosphatidylinositol kinase activity	protein binding
1425514_at	M60651	Pik3r1	phosphatidylinositol 3-kinase, regulatory subunit, polypeptide 1 (p85 alpha)	3.97	0.000147467	0.00268896	2.68	0.00255685	0.0081423	negative regulation of cell-matrix adhesion	protein amino acid phosphorylation	immune response	signal transduction	intracellular signaling cascade
1435003_at	BM207220	Pi4ka	phosphatidylinositol 4-kinase, catalytic, alpha polypeptide	-1.72	0.000548631	0.00370674				inositol or phosphatidylinositol kinase activity	kinase activity	transferase activity	phosphotransferase activity, alcohol group as acceptor	catalytic activity
1451316_a_at	BC011470	Picalm	phosphatidylinositol binding clathrin assembly protein				2	0.00138001	0.00651391	protein complex assembly	endocytosis	receptor-mediated endocytosis	multicellular organismal development	hemopoiesis
1435352_at	BG969734	Pigk	phosphatidylinositol glycan anchor biosynthesis, class K	-2.33	0.00531445	0.0099168				GPI anchor biosynthetic process	proteolysis	attachment of GPI anchor to protein	glycerophospholipid metabolic process	phospholipid metabolic process
1415946_at	NM_011822	Pigq	phosphatidylinositol glycan anchor biosynthesis, class Q	-2.16	0.00182058	0.00585209				GPI anchor biosynthetic process	glycerophospholipid metabolic process	phospholipid metabolic process	glycerophospholipid biosynthetic process	cellular metabolic process
1416909_at	NM_025457	Pigyl	phosphatidylinositol glycan anchor biosynthesis, class Y-like	-1.9	9.09e-05	0.00255158
1441933_x_at	BB187210	Pigz	phosphatidylinositol glycan anchor biosynthesis, class Z	1.73	0.000756703	0.00420759
1425760_a_at	AF006467	Pitpnm1	phosphatidylinositol membrane-associated 1	-2.12	0.00105667	0.00472281				transport	protein transport	establishment of protein localization	protein localization	establishment of localization
1423283_at	AA239637	Pitpna	phosphatidylinositol transfer protein, alpha	-1.75	0.0013458	0.00518197				transport	establishment of localization	localization	Molecular Function:	phospholipid binding
1421013_at	NM_019640	Pitpnb	phosphatidylinositol transfer protein, beta	2.23	0.00705082	0.0117701				in utero embryonic development	transport	multicellular organismal development	establishment of localization	developmental process
1452940_x_at	AI595920	Pitpnc1	phosphatidylinositol transfer protein, cytoplasmic 1				-1.78	0.000746043	0.00524028	transport	phosphatidylinositol metabolic process	glycerophospholipid metabolic process	phospholipid metabolic process	phosphoinositide metabolic process
1419757_at	NM_011256	Pitpnm2	phosphatidylinositol transfer protein, membrane-associated 2	-2.25	0.00220385	0.00633689				electron transport	transport	generation of precursor metabolites and energy	establishment of localization	cellular metabolic process
1452202_at	BG069616	Pde2a	phosphodiesterase 2A, cGMP-stimulated	-2.3	0.00264599	0.00681855				signal transduction	cellular process	cell communication	Molecular Function:	catalytic activity
1447707_s_at	BB367174	Pde2a	phosphodiesterase 2A, cGMP-stimulated	-2.12	0.00334576	0.00766471				signal transduction	cellular process	cell communication	Molecular Function:	catalytic activity
1421535_a_at	NM_019798	Pde4a	phosphodiesterase 4A, cAMP specific				-1.94	0.00304123	0.00889133	signal transduction	cellular process	cell communication	Molecular Function:	catalytic activity
1442700_at	BG793493	Pde4b	phosphodiesterase 4B, cAMP specific	-2.31	0.00789754	0.0126758				smooth muscle contraction	signal transduction	muscle contraction	cellular process	cell communication
1422474_at	BM246564	Pde4b	phosphodiesterase 4B, cAMP specific	-1.85	0.00245658	0.00660711				smooth muscle contraction	signal transduction	muscle contraction	cellular process	cell communication
1460426_at	AI639670	Pde4dip	phosphodiesterase 4D interacting protein (myomegalin)	2.89	0.000142773	0.00266544
1458218_s_at	AU015378	Pde7a	phosphodiesterase 7A				2.87	0.000510169	0.00460666	signal transduction	cellular process	cell communication	Molecular Function:	catalytic activity
1423313_at	BG070255	Pde7a	phosphodiesterase 7A				2.11	0.00861394	0.0160123	signal transduction	cellular process	cell communication	Molecular Function:	catalytic activity
1439148_a_at	BE914497	Pfkl	phosphofructokinase, liver, B-type	-2.26	0.00161142	0.00557212				fructose 6-phosphate metabolic process	glycolysis	cellular metabolic process	cellular macromolecule catabolic process	cellular process
1450269_a_at	NM_008826	Pfkl	phosphofructokinase, liver, B-type	-2.03	0.00205478	0.00617707				fructose 6-phosphate metabolic process	glycolysis	cellular metabolic process	cellular macromolecule catabolic process	cellular process
1434255_at	AV145060	Pacs2	phosphofurin acidic cluster sorting protein 2	-1.83	0.00070563	0.00408526				apoptosis	cell differentiation	cell death	cell development	developmental process
1452841_at	BG073164	Pgm2l1	phosphoglucomutase 2-like 1				1.81	0.00164719	0.00689465	carbohydrate metabolic process	glucose metabolic process	monosaccharide metabolic process	cellular metabolic process	cellular process
1438774_s_at	AW702170	Pgm2l1	phosphoglucomutase 2-like 1	1.95	0.000601995	0.00384531				carbohydrate metabolic process	glucose metabolic process	monosaccharide metabolic process	cellular metabolic process	cellular process
1423706_a_at	BC014793	Pgd	phosphogluconate dehydrogenase	-2.54	0.000113287	0.00257095				pentose-phosphate shunt	valine metabolic process	amino acid metabolic process	carboxylic acid metabolic process	nitrogen compound metabolic process
1427903_at	BB650419	Phpt1	phosphohistidine phosphatase 1	-2.52	0.000157675	0.0026968				dephosphorylation	phosphate metabolic process	cellular metabolic process	metabolic process	cellular process
1443816_s_at	BB240086	Pik3r6	phosphoinositide-3-kinase, regulatory subunit 6	1.92	0.000523373	0.00365078
1431277_at	BG078690	Pla2g6	phospholipase A2, group VI	2.07	0.00187732	0.00596753				lipid catabolic process	catabolic process	primary metabolic process	metabolic process	lipid metabolic process
1430700_a_at	AK005158	Pla2g7	phospholipase A2, group VII (platelet-activating factor acetylhydrolase, plasma)				3.73	8.99e-05	0.00295852	inflammatory response	lipid catabolic process	response to external stimulus	response to wounding	lipid metabolic process
1435771_at	BM730668	Plcb4	phospholipase C, beta 4				1.77	0.000120896	0.00327548	lipid metabolic process	signal transduction	intracellular signaling cascade	lipid catabolic process	catabolic process
1425339_at	BB224034	Plcb4	phospholipase C, beta 4	2.58	6.41e-05	0.00242921				lipid metabolic process	signal transduction	intracellular signaling cascade	lipid catabolic process	catabolic process
1448432_at	NM_019676	Plcd1	phospholipase C, delta 1	-2.16	0.00257153	0.00674198				angiogenesis	placenta development	lipid metabolic process	signal transduction	intracellular signaling cascade
1435149_at	BM121087	Plcg1	phospholipase C, gamma 1	-2.12	0.00495274	0.00952856				in utero embryonic development	lipid metabolic process	signal transduction	intracellular signaling cascade	lipid catabolic process
1442963_at	BG067242	Plcg1	Phospholipase C, gamma 1	1.82	0.000960013	0.00452435				in utero embryonic development	lipid metabolic process	signal transduction	intracellular signaling cascade	lipid catabolic process
1437112_at	BM228590	Pld1	phospholipase D1				2.43	0.000322302	0.0039969	cell communication	metabolic process	lipid catabolic process	catabolic process	primary metabolic process
1437113_s_at	BM228590	Pld1	phospholipase D1				1.93	0.00118854	0.00620282	cell communication	metabolic process	lipid catabolic process	catabolic process	primary metabolic process
1436298_x_at	BB066556	Paics	phosphoribosylaminoimidazole carboxylase, phosphoribosylaminoribosylaminoimidazole, succinocarboxamide synthetase	2.87	0.00096981	0.00454454				purine nucleotide biosynthetic process	'de novo' IMP biosynthetic process	purine nucleoside monophosphate metabolic process	nucleoside monophosphate metabolic process	cellular metabolic process
1455496_at	AV306055	Pfas	phosphoribosylformylglycinamidine synthase (FGAR amidotransferase)	-1.77	0.0065184	0.0112132				purine nucleotide biosynthetic process	'de novo' IMP biosynthetic process	glutamine metabolic process	amino acid metabolic process	purine nucleoside monophosphate metabolic process
1422743_at	NM_008832	Phka1	phosphorylase kinase alpha 1				4.1	2.04e-05	0.00195299	carbohydrate metabolic process	glycogen metabolic process	polysaccharide metabolic process	cellular polysaccharide metabolic process	glucan metabolic process
1422744_at	NM_008832	Phka1	phosphorylase kinase alpha 1				3.14	0.00064331	0.00503018	carbohydrate metabolic process	glycogen metabolic process	polysaccharide metabolic process	cellular polysaccharide metabolic process	glucan metabolic process
1435567_at	AI504378	Phka1	phosphorylase kinase alpha 1				2.95	0.00066065	0.005039	carbohydrate metabolic process	glycogen metabolic process	polysaccharide metabolic process	cellular polysaccharide metabolic process	glucan metabolic process
1425164_a_at	J03293	Phkg1	phosphorylase kinase gamma 1	-3.69	0.00508635	0.00966381				carbohydrate metabolic process	glycogen metabolic process	glycogen biosynthetic process	protein amino acid phosphorylation	cellular polysaccharide metabolic process
1428511_at	AK005277	Phkg2	phosphorylase kinase, gamma 2 (testis)	-1.69	0.000660274	0.00397805				carbohydrate metabolic process	glycogen metabolic process	glycogen biosynthetic process	protein amino acid phosphorylation	cellular polysaccharide metabolic process
1422315_x_at	NM_011079	Phkg1	phosphorylase kinase, gamma-subunit	-2.2	0.00556985	0.0102088				carbohydrate metabolic process	glycogen metabolic process	glycogen biosynthetic process	protein amino acid phosphorylation	cellular polysaccharide metabolic process
1428394_at	AK005293	Phyhd1	phytanoyl-CoA dioxygenase domain containing 1				1.86	0.000985245	0.00576708	oxidoreductase activity, acting on single donors with incorporation of molecular oxygen, incorporation of two	oxidoreductase activity	catalytic activity	dioxygenase activity	oxidoreductase activity, acting on single donors with incorporation of molecular oxygen
1459771_x_at	BB361171	Phca	phytoceramidase, alkaline	-2.11	0.00640497	0.011117				ceramide metabolic process	cellular metabolic process	sphingoid metabolic process	cellular lipid metabolic process	sphingolipid metabolic process
1423324_at	AV135835	Pnn	pinin	-1.64	0.000253127	0.00297674				transcription	regulation of transcription, DNA-dependent	mRNA processing	RNA splicing	cell-cell adhesion
1423325_at	AV135835	Pnn	pinin	2.1	0.00177224	0.00579918				transcription	regulation of transcription, DNA-dependent	mRNA processing	RNA splicing	cell-cell adhesion
1429001_at	AK009757	Pir	pirin				2.27	0.00550188	0.0121408	iron ion binding	metal ion binding	cation binding	ion binding	binding
1420259_at	AA516617	Pkp2	Plakophilin 2	-2.94	0.00214034	0.00628284				heart development	cell-cell adhesion	multicellular organismal development	system development	developmental process
1438677_at	AW764208	Pkp4	plakophilin 4	6.73	0.000221506	0.00288646				cell adhesion	biological adhesion	cellular process	Molecular Function:	structural molecule activity
1450541_at	NM_011222	Pvt1	plasmacytoma variant translocation 1	1.65	0.000245411	0.00294824
1417148_at	NM_008809	Pdgfrb	platelet derived growth factor receptor, beta polypeptide	-2.88	0.000242103	0.00293754				protein amino acid phosphorylation	signal transduction	transmembrane receptor protein tyrosine kinase signaling pathway	regulation of peptidyl-tyrosine phosphorylation	amino acid metabolic process
1418711_at	BB371842	Pdgfa	platelet derived growth factor, alpha	-2.11	0.000268169	0.00305254				regulation of progression through cell cycle	angiogenesis	cell proliferation	positive regulation of cell proliferation	organ morphogenesis
1450413_at	BC023427	Pdgfb	platelet derived growth factor, B polypeptide	-2.95	0.0017125	0.00571745				regulation of progression through cell cycle	positive regulation of endothelial cell proliferation	substrate-bound cell migration	cell proliferation	cellular process
1450414_at	BC023427	Pdgfb	platelet derived growth factor, B polypeptide	-2.65	0.00218379	0.00631681				regulation of progression through cell cycle	positive regulation of endothelial cell proliferation	substrate-bound cell migration	cell proliferation	cellular process
1448995_at	NM_019932	Pf4	platelet factor 4	-1.97	0.000423855	0.00344658				chemotaxis	immune response	negative regulation of angiogenesis	cytokine and chemokine mediated signaling pathway	platelet activation
1428896_at	AK004179	Pdgfrl	platelet-derived growth factor receptor-like	-1.82	0.00132377	0.00516739
1456532_at	BB428671	Pdgfd	platelet-derived growth factor, D polypeptide	2.04	8.16e-05	0.00249863	1.92	0.000612784	0.00502615	regulation of progression through cell cycle	cell proliferation	cellular process	regulation of peptidyl-tyrosine phosphorylation	amino acid metabolic process
1448748_at	AF181829	Plek	pleckstrin	-1.98	0.0151459	0.0200312				intracellular signaling cascade	signal transduction	cellular process	cell communication	Molecular Function:
1427149_at	BB486127	Plekha6	pleckstrin homology domain containing, family A member 6	-1.89	0.000700141	0.00406871
1447810_x_at	BB292126	Plekhb2	pleckstrin homology domain containing, family B (evectins) member 2	1.91	0.00141087	0.00525775				biological_process	all	Molecular Function:	molecular_function	all
1437740_at	BB757269	Plekhm2	pleckstrin homology domain containing, family M (with RUN domain) member 2	-1.96	0.00106159	0.00472846				metabolic process	Molecular Function:	oxidoreductase activity	catalytic activity
1456253_s_at	BB448454	Klhl17	pleckstrin homology domain containing, family N member 1	-1.74	0.00245464	0.00660711				actin binding	protein binding	cytoskeletal protein binding	binding
1443522_s_at	BM221262	Phip	pleckstrin homology domain interacting protein	2.2	0.00297603	0.0072378				insulin receptor signaling pathway	signal transduction	transmembrane receptor protein tyrosine kinase signaling pathway	cell surface receptor linked signal transduction	enzyme linked receptor protein signaling pathway
1460437_at	AK010908	Pscd4	pleckstrin homology, Sec7 and coiled/coil domains 4	-3.73	9.42e-05	0.00255158				regulation of ARF protein signal transduction	regulation of signal transduction	regulation of biological process	regulation of cellular process	small GTPase mediated signal transduction
1448997_at	AB013464	Pscd1	pleckstrin homology, Sec7 and coiled-coil domains 1	2.88	0.00368751	0.00803965				regulation of ARF protein signal transduction	regulation of signal transduction	regulation of biological process	regulation of cellular process	small GTPase mediated signal transduction
1450103_a_at	NM_011181	Pscd2	pleckstrin homology, Sec7 and coiled-coil domains 2	-1.77	0.000629651	0.003881				regulation of cell adhesion	regulation of ARF protein signal transduction	regulation of signal transduction	regulation of biological process	regulation of cellular process
1418835_at	NM_009344	Phlda1	pleckstrin homology-like domain, family A, member 1	-2.83	0.00763846	0.0124107	-2.58	0.00480177	0.0112226	apoptosis	FasL biosynthetic process	cell differentiation	cellular metabolic process	developmental process
1424467_at	BC025856	Phldb1	pleckstrin homology-like domain, family B, member 1	-1.85	0.000231154	0.00288974
1434610_at	BM210485	Plec1	plectin 1	-2.13	0.00267672	0.00685991				transcription	protein amino acid ADP-ribosylation	cellular macromolecule metabolic process	protein metabolic process	cellular metabolic process
1452178_at	BI525140	Plec1	plectin 1	-2.56	0.00285331	0.00707514				transcription	protein amino acid ADP-ribosylation	cellular macromolecule metabolic process	protein metabolic process	cellular metabolic process
1426208_x_at	AF147785	Plagl1	pleiomorphic adenoma gene-like 1				2.37	0.000442648	0.00430344	positive regulation of transcription from RNA polymerase II promoter	positive regulation of cellular process	cellular metabolic process	positive regulation of biological process	positive regulation of metabolic process
1428623_at	AK011193	Plxna1	plexin A1	-2.54	0.000485411	0.00357193				multicellular organismal development	developmental process	multicellular organismal process	Molecular Function:	receptor activity
1451475_at	BC019530	Plxnd1	plexin D1	-2.78	0.00340112	0.00773111	-1.99	0.00054552	0.00474291	patterning of blood vessels	multicellular organismal development	anatomical structure formation	anatomical structure morphogenesis	developmental process
1448688_at	AF290209	Podxl	podocalyxin-like	-2.66	0.000444501	0.0034498				protein amino acid phosphorylation	leukocyte migration	cellular metabolic process	localization of cell	post-translational protein modification
1455622_at	BB461988	Podxl2	podocalyxin-like 2	-2.75	0.00162752	0.00558565				cell adhesion	biological adhesion	cellular process	Molecular Function:	protein binding
1423904_a_at	BB049138	Pvr	poliovirus receptor	2	0.000674573	0.00400136				cell-cell adhesion	cell migration	biological adhesion	cell motility	cell adhesion
1424456_at	BC009088	Pvrl2	poliovirus receptor-related 2	-3.16	0.000949418	0.00450368				cell adhesion	homophilic cell adhesion	cell-cell adhesion	biological adhesion	cellular process
1455836_at	BM230222	Papola	poly (A) polymerase alpha	1.91	0.00376392	0.00811926				transcription	mRNA processing	RNA polyadenylation	cellular metabolic process	biopolymer metabolic process
1441026_at	BB552308	Parp4	poly (ADP-ribose) polymerase family, member 4	1.72	0.000789166	0.00425901				protein amino acid ADP-ribosylation	telomere maintenance via telomerase	cellular metabolic process	post-translational protein modification	cellular process
1428931_a_at	AK014142	Parp6	poly (ADP-ribose) polymerase family, member 6	-2.04	0.00147285	0.00532694				protein amino acid ADP-ribosylation	cellular metabolic process	cellular macromolecule metabolic process	protein metabolic process	biopolymer metabolic process
1415728_at	BG806432	Pabpn1	poly(A) binding protein, nuclear 1	-1.65	8.53e-05	0.00249863
1449054_a_at	NM_021567	Pcbp4	poly(rC) binding protein 4	-2.95	0.00124112	0.00501176				DNA damage response, signal transduction by p53 class mediator resulting in cell cycle arrest	cell cycle arrest	DNA damage response, signal transduction resulting in induction of apoptosis	cell differentiation	negative regulation of progression through cell cycle
1449055_x_at	NM_021567	Pcbp4	poly(rC) binding protein 4	-2.2	0.00118779	0.0049324				DNA damage response, signal transduction by p53 class mediator resulting in cell cycle arrest	cell cycle arrest	DNA damage response, signal transduction resulting in induction of apoptosis	cell differentiation	negative regulation of progression through cell cycle
1427266_at	BG065752	Pbrm1	polybromo 1	2.74	0.00794384	0.0127223				placenta development	regulation of transcription, DNA-dependent	heart development	anatomical structure morphogenesis	cellular metabolic process
1427956_at	BG068910	Pcgf1	polycomb group ring finger 1	-2.23	0.00155025	0.00546368				transcription	regulation of transcription, DNA-dependent	cellular metabolic process	RNA metabolic process	regulation of transcription
1460210_at	NM_013630	Pkd1	polycystic kidney disease 1 homolog	-2.36	0.000494056	0.00358538				cartilage condensation	calcium ion transport	cell cycle arrest	neuropeptide signaling pathway	JAK-STAT cascade
1438004_at	BB324894	Pols	polymerase (DNA directed) sigma	-1.86	0.0040659	0.00849794				DNA replication	cell cycle	mitosis	response to drug	cell division
1439840_at	BB208426	Polb	polymerase (DNA directed), beta	-2.06	0.00508244	0.00966381				DNA replication	DNA repair	base-excision repair	base-excision repair, gap-filling	anti-apoptosis
1423272_at	BM934958	Polg	polymerase (DNA directed), gamma	-1.94	0.002195	0.00632608				DNA replication	mitochondrial DNA replication	base-excision repair, gap-filling	aging	cellular metabolic process
1422311_a_at	NM_009089	Polr2a	polymerase (RNA) II (DNA directed) polypeptide A	1.89	0.000265327	0.00303827				transcription	regulation of transcription, DNA-dependent	transcription from RNA polymerase II promoter	cellular metabolic process	RNA metabolic process
1424473_at	BC002306	Polr2h	polymerase (RNA) II (DNA directed) polypeptide H	-1.73	0.00102042	0.00466954				transcription	cellular metabolic process	primary metabolic process	metabolic process	nucleobase, nucleoside, nucleotide and nucleic acid metabolic process
1417720_at	NM_011293	Polr2j	polymerase (RNA) II (DNA directed) polypeptide J	-1.72	0.000236887	0.00291082				transcription	cellular metabolic process	primary metabolic process	metabolic process	nucleobase, nucleoside, nucleotide and nucleic acid metabolic process
1424130_a_at	BC012674	Ptrf	polymerase I and transcript release factor	-2.42	0.000442639	0.00344658
1424874_a_at	BC007472	Ptbp1	polypyrimidine tract binding protein 1	-1.93	0.0018019	0.00582135				mRNA processing	RNA splicing	cellular metabolic process	biopolymer metabolic process	RNA metabolic process
1416438_at	NM_133691	Puf60	poly-U binding splicing factor 60	-2.21	0.000177224	0.00272786				nucleotide binding	RNA binding	binding	nucleic acid binding	Cellular Component:
1423856_at	BC003896	Popdc3	popeye domain containing 3				1.64	6.52e-05	0.00256391	translation	cellular macromolecule metabolic process	protein metabolic process	cellular metabolic process	cellular process
1422293_a_at	NM_134112	Kctd1	potassium channel tetramerisation domain containing 1	-2.24	0.00159839	0.00554488				potassium ion transport	transport	establishment of localization	cation transport	localization
1423694_at	BC006935	Kctd10	potassium channel tetramerisation domain containing 10	-1.97	0.00106879	0.00472846				potassium ion transport	transport	establishment of localization	cation transport	localization
1435525_at	BI408602	Kctd17	potassium channel tetramerisation domain containing 17	-2.57	0.000856235	0.00433169				potassium ion transport	biological_process	transport	establishment of localization	cation transport
1416324_s_at	AV281062	Kctd20	potassium channel tetramerisation domain containing 20	-2.3	0.00803102	0.0128115				potassium ion transport	transport	establishment of localization	cation transport	localization
1426058_a_at	AF065162	Kcnk3	potassium channel, subfamily K, member 3	-2.56	0.00260289	0.00678051				transport	ion transport	potassium ion transport	cation transport	establishment of localization
1425341_at	BF467278	Kcnk3	potassium channel, subfamily K, member 3	-2.18	0.00657773	0.0112835				transport	ion transport	potassium ion transport	cation transport	establishment of localization
1459971_at	AV133559	Kcnt2	Potassium channel, subfamily T, member 2				2.24	0.00479887	0.0112226
1449536_at	NM_032397	Kcnn1	potassium intermediate/small conductance calcium-activated channel, subfamily N, member 1	-1.92	0.000291258	0.00312069				transport	ion transport	potassium ion transport	cation transport	establishment of localization
1423179_at	BB324482	Kcnb1	potassium voltage gated channel, Shab-related subfamily, member 1	-2.21	0.000743757	0.0041813	-1.7	0.00169246	0.00696907	transport	ion transport	cation transport	potassium ion transport	establishment of localization
1423180_at	BB324482	Kcnb1	potassium voltage gated channel, Shab-related subfamily, member 1	2.47	0.00212544	0.00626679				transport	ion transport	cation transport	potassium ion transport	establishment of localization
1420672_at	NM_008424	Kcne1	potassium voltage-gated channel, Isk-related subfamily, member 1	-2.9	0.00316454	0.00746604	-3.87	0.00133484	0.0064271	epithelial cell maturation	transport	ion transport	potassium ion transport	anatomical structure morphogenesis
1417680_at	NM_008419	Kcna5	potassium voltage-gated channel, shaker-related subfamily, member 5				2.68	0.0102212	0.0179509	transport	ion transport	potassium ion transport	cation transport	establishment of localization
1453068_at	BM226301	Prdm2	PR domain containing 2, with ZNF domain	1.87	9.21e-05	0.00255158				nucleic acid binding	zinc ion binding	cation binding	ion binding	binding
1424442_a_at	BC017130	Pja2	praja 2, RING-H2 motif containing	2.51	0.000274524	0.00307027				ubiquitin cycle	cellular metabolic process	cellular macromolecule metabolic process	protein metabolic process	biopolymer metabolic process
1454888_at	BF531162	Pfdn4	prefoldin 4	-2.21	0.000207745	0.00285571				protein folding	chaperonin-mediated tubulin folding	cellular metabolic process	cellular macromolecule metabolic process	protein metabolic process
1429639_at	AK009137	Prei4	preimplantation protein 4				-2.11	0.00138619	0.0065297	carbohydrate metabolic process	glycerol metabolic process	cellular metabolic process	polyol metabolic process	macromolecule metabolic process
1458701_at	BB550273	Prei4	preimplantation protein 4	2.18	8.51e-05	0.00249863				carbohydrate metabolic process	glycerol metabolic process	cellular metabolic process	polyol metabolic process	macromolecule metabolic process
1431420_s_at	BI082843	Prelid1	PRELI domain containing 1	-2.34	0.000157079	0.0026968				negative regulation of transcription from RNA polymerase II promoter	transcription	regulation of transcription, DNA-dependent	multicellular organismal development	gastrulation (sensu Mammalia)
1448202_x_at	NM_025596	Prelid1	PRELI domain containing 1	-1.7	0.000313635	0.00318571				negative regulation of transcription from RNA polymerase II promoter	transcription	regulation of transcription, DNA-dependent	multicellular organismal development	gastrulation (sensu Mammalia)
1423087_a_at	BB453951	Prickle4	prickle homolog 4	-2.36	0.00828083	0.0130713
1425681_a_at	AF165166	Prnd	prion protein dublet				-3.3	0.00961177	0.0172123	copper ion homeostasis	transition metal ion homeostasis	chemical homeostasis	metal ion homeostasis	di-, tri-valent inorganic cation homeostasis
1417972_s_at	NM_026398	Pop5	processing of precursor 5, ribonuclease P/MRP family	-1.64	0.000488632	0.00357759				rRNA processing	tRNA processing	rRNA metabolic process	organelle organization and biogenesis	ribosome biogenesis and assembly
1449162_at	NM_028753	Pop7	processing of precursor 7, ribonuclease P family,	-1.9	0.000615185	0.00385882				tRNA processing	cellular metabolic process	biopolymer metabolic process	RNA metabolic process	cellular process
1448433_a_at	NM_008788	Pcolce	procollagen C-endopeptidase enhancer protein	-1.8	0.00185691	0.00593206				proteolysis	cellular protein metabolic process	cellular metabolic process	cellular macromolecule metabolic process	protein metabolic process
1416289_at	NM_011122	Plod1	procollagen-lysine, 2-oxoglutarate 5-dioxygenase 1	-3.06	0.00117667	0.00490267				protein metabolic process	macromolecule metabolic process	primary metabolic process	metabolic process	Molecular Function:
1417149_at	NM_011031	P4ha2	procollagen-proline, 2-oxoglutarate 4-dioxygenase (proline 4-hydroxylase), alpha II polypeptide	-1.85	0.000755792	0.00420556				peptidyl-proline hydroxylation to 4-hydroxy-L-proline	protein metabolic process	nitrogen compound metabolic process	cellular metabolic process	amino acid derivative metabolic process
1455025_at	AV103696	Paqr9	progestin and adipoQ receptor family member IX				-2.21	0.000444477	0.00430746	receptor activity	signal transducer activity	Cellular Component:	membrane	integral to membrane
1426845_at	AK003339	Pdcd2l	programmed cell death 2-like	-1.92	1.52e-05	0.00224636				apoptosis	cell differentiation	cell death	cell development	developmental process
1428688_at	AK003899	Pdcd11	programmed cell death protein 11	-1.75	0.00146137	0.00530895				regulation of transcription, DNA-dependent	RNA processing	apoptosis	positive regulation of I-kappaB kinase/NF-kappaB cascade	regulation of signal transduction
1416377_at	NM_016688	Pdcd7	programmed cell death protein 7	-2.19	0.00504407	0.00961658				regulation of transcription, DNA-dependent	apoptosis	cell differentiation	cellular metabolic process	developmental process
1441874_x_at	AV225384	Prl7a1	prolactin family 7, subfamily a, member 1	2.32	0.00275678	0.00694121				hormone activity	protein binding	binding	receptor binding	Cellular Component:
1417947_at	BC010343	Pcna	proliferating cell nuclear antigen	-1.71	0.000456704	0.00348113				DNA replication	regulation of DNA replication	base-excision repair, gap-filling	intracellular protein transport	intracellular transport
1420142_s_at	AA672939	Pa2g4	proliferation-associated 2G4	-1.97	0.00418024	0.00864297				transcription	regulation of transcription, DNA-dependent	rRNA processing	regulation of translation	proteolysis
1416321_s_at	NM_054077	Prelp	proline arginine-rich end leucine-rich repeat	-2.27	0.00496584	0.00953802				skeletal development	multicellular organismal development	anatomical structure development	system development	developmental process
1451560_at	AW045856	Prr12	proline rich 12	-1.98	0.000337941	0.00324341
1455430_at	BQ179705	Prr8	proline rich 8				1.79	0.000552225	0.00476327	nucleic acid binding	binding
1447577_x_at	BB131756	Pcca	propionyl-Coenzyme A carboxylase, alpha polypeptide	1.83	0.00150292	0.00536537				biotin metabolic process	metabolic process	carboxylic acid metabolic process	cofactor metabolic process	cellular metabolic process
1437894_at	BE994433	Prox1	prospero-related homeobox 1				-1.75	0.000256243	0.00376794	cell fate determination	lymph vessel development	transcription	regulation of transcription, DNA-dependent	multicellular organismal development
1423860_at	AB006361	Ptgds	prostaglandin D2 synthase (brain)				2.98	0.00103331	0.00586633	prostaglandin biosynthetic process	lipid metabolic process	fatty acid biosynthetic process	prostaglandin metabolic process	transport
1423859_a_at	AB006361	Ptgds	prostaglandin D2 synthase (brain)				2.95	0.000405506	0.00416598	prostaglandin biosynthetic process	lipid metabolic process	fatty acid biosynthetic process	prostaglandin metabolic process	transport
1436851_at	AI463328	Ptger1	prostaglandin E receptor 1 (subtype EP1)	-1.98	0.000227436	0.00288936				protein amino acid phosphorylation	hyperosmotic response	signal transduction	cellular metabolic process	post-translational protein modification
1436448_a_at	AA833146	Ptgs1	prostaglandin-endoperoxide synthase 1				2.28	0.00148814	0.00660118	prostaglandin biosynthetic process	fatty acid biosynthetic process	blood pressure regulation	lipid biosynthetic process	keratinocyte differentiation
1422705_at	AV370981	Pmepa1	prostate transmembrane protein, androgen induced 1	-2.61	0.00305607	0.00732897				biological_process	androgen receptor signaling pathway	signal transduction	intracellular signaling cascade	intracellular receptor-mediated signaling pathway
1416945_at	NM_133949	Ptov1	prostate tumor over expressed gene 1	-2.15	0.000909023	0.00442712				tRNA aminoacylation for protein translation	amino acid metabolic process	carboxylic acid metabolic process	nitrogen compound metabolic process	cellular metabolic process
1438058_s_at	BG073526	Ptov1	prostate tumor over expressed gene 1	-2.11	0.00214603	0.00628634				tRNA aminoacylation for protein translation	amino acid metabolic process	carboxylic acid metabolic process	nitrogen compound metabolic process	cellular metabolic process
1448479_at	NM_009439	Psmd3	proteasome (prosome, macropain) 26S subunit, non-ATPase, 3	-1.74	9.61e-05	0.00255158				binding	Cellular Component:	nucleus	cytosol	signalosome complex
1424087_at	BC027410	Psmg3	proteasome (prosome, macropain) assembly chaperone 3	-1.86	0.00157396	0.00550954
1448632_at	NM_013640	Psmb10	proteasome (prosome, macropain) subunit, beta type 10	-2.36	0.000999097	0.00460784				ubiquitin-dependent protein catabolic process	biopolymer catabolic process	cellular metabolic process	cellular macromolecule catabolic process	modification-dependent macromolecule catabolic process
1422962_a_at	NM_010724	Psmb8	proteasome (prosome, macropain) subunit, beta type 8 (large multifunctional peptidase 7)	-2.47	0.00299808	0.00726628				ubiquitin-dependent protein catabolic process	immune response	antigen processing and presentation	biopolymer catabolic process	cellular metabolic process
1452787_a_at	AK020120	Prmt1	protein arginine N-methyltransferase 1	-1.62	4.1e-05	0.00224636	-2.07	0.00129983	0.00636938	in utero embryonic development	protein amino acid methylation	peptidyl-arginine methylation, to asymmetrical-dimethyl arginine	peptidyl-arginine omega-N-methylation	protein amino acid alkylation
1455394_at	BI412631	Pias4	protein inhibitor of activated STAT 4	-2.01	0.00190001	0.00599816				negative regulation of transcription from RNA polymerase II promoter	transcription	regulation of transcription, DNA-dependent	ubiquitin cycle	JAK-STAT cascade
1437834_s_at	BB828106	Pacsin3	protein kinase C and casein kinase substrate in neurons 3	-1.97	0.000228486	0.00288936				endocytosis	negative regulation of endocytosis	transport	regulation of transport	negative regulation of transport
1416995_at	NM_030880	Pacsin3	protein kinase C and casein kinase substrate in neurons 3	-1.85	0.000461337	0.00349169				endocytosis	negative regulation of endocytosis	transport	regulation of transport	negative regulation of transport
1416339_a_at	NM_008925	Prkcsh	protein kinase C substrate 80K-H	-1.84	5.11e-05	0.00235252				N-glycan processing	protein kinase cascade	cellular metabolic process	cell communication	cellular process
1434333_a_at	AW557946	Prkd2	protein kinase D2	-2.42	0.00591565	0.0105814				protein amino acid phosphorylation	intracellular signaling cascade	cellular metabolic process	post-translational protein modification	cell communication
1436589_x_at	BB204677	Prkd2	protein kinase D2	-2.23	0.00354185	0.00789955				protein amino acid phosphorylation	intracellular signaling cascade	cellular metabolic process	post-translational protein modification	cell communication
1434334_at	AW557946	Prkd2	protein kinase D2	-2.08	0.00323517	0.00754287				protein amino acid phosphorylation	intracellular signaling cascade	cellular metabolic process	post-translational protein modification	cell communication
1429464_at	BB612385	Prkaa2	protein kinase, AMP-activated, alpha 2 catalytic subunit	3.08	0.000317001	0.00319439				protein amino acid phosphorylation	fatty acid biosynthetic process	steroid biosynthetic process	cholesterol biosynthetic process	response to stress
1429463_at	BB612385	Prkaa2	protein kinase, AMP-activated, alpha 2 catalytic subunit	2.95	0.00134434	0.00518197				protein amino acid phosphorylation	fatty acid biosynthetic process	steroid biosynthetic process	cholesterol biosynthetic process	response to stress
1427414_at	AV112640	Prkar2a	protein kinase, cAMP dependent regulatory, type II alpha	3.1	0.0429279	0.0470958				protein amino acid phosphorylation	transport	signal transduction	cellular metabolic process	post-translational protein modification
1443881_at	BE946126	Pofut1	protein O-fucosyltransferase 1	-1.75	0.00152505	0.00540444				angiogenesis	somitogenesis	carbohydrate metabolic process	fucose metabolic process	protein amino acid O-linked glycosylation
1416573_at	BC018194	Pofut2	protein O-fucosyltransferase 2	-2.57	0.00142414	0.00526775				carbohydrate metabolic process	fucose metabolic process	monosaccharide metabolic process	cellular metabolic process	cellular process
1448384_at	BC018194	Pofut2	protein O-fucosyltransferase 2	-1.89	0.000140412	0.00264664				carbohydrate metabolic process	fucose metabolic process	monosaccharide metabolic process	cellular metabolic process	cellular process
1438012_at	BB308836	Ppm1l	protein phosphatase 1 (formerly 2C)-like	2.15	6.9e-05	0.00246881				MAPKKK cascade	protein amino acid dephosphorylation	transmembrane receptor protein serine/threonine kinase signaling pathway	cellular metabolic process	enzyme linked receptor protein signaling pathway
[truncated: 1,550 more rows]
